# Supplementary material for: NeuroCORD: A Language Model to Facilitate COVID-19-Associated Neurological Disorder Studies
Source: Int J Environ Res Public Health. 2022 Aug 12;19(16):9974. doi: 10.3390/ijerph19169974 (PMC9408703; doi:10.3390/ijerph19169974)
Supplement: Supplementary file 1 [file ijerph-19-09974-s001.zip]

Archive with 3 entries (3 files):
- Figure S1.pdf
- Supplementary Table S3.xlsx
- Supplementary tables.pdf
