# Supplementary material for: NeuroCORD: A Language Model to Facilitate COVID-19-Associated Neurological Disorder Studies
Source: Int J Environ Res Public Health. 2022 Aug 12;19(16):9974. doi: 10.3390/ijerph19169974 (PMC9408703; doi:10.3390/ijerph19169974)
Supplement: Supplementary file 1 [file ijerph-19-09974-s001.zip › Supplementary Table S3.xlsx]

## Sheet: Train
	cord_uid	sha	source_x	title	doi	pmcid	pubmed_id	license	abstract	publish_time	authors	journal	mag_id	who_covidence_id	arxiv_id	pdf_json_files	pmc_json_files	url	s2_id	Summary	label
36668	i15nlkgu		PMC	O11 Primary Sjögren’s syndrome vs MS: overlap or misdiagnosis?	10.1093/rap/rkaa053.010	PMC7607335		cc-by	CASE REPORT - INTRODUCTION: Primary Sjögren’s syndrome (PSS) is a systemic autoimmune disease that mainly affects exocrine glands. Central nervous system (CNS) involvement in primary SS is extremely rare. In 10–20% of patients diagnosed with PSS, there are lesions in the central nervous system analogous to those presented in multiple sclerosis. We report a case of a 58-year-old female, diagnosed …	2020-11-03	Mohamednour, Alaeldin; Durrani, Maumer	Rheumatol Adv Pract						https://www.ncbi.nlm.nih.gov/pmc/articles/PMC7607335/		In 10–20% of patients diagnosed with PSS, there are lesions in the central nervous system analogous to those presented in multiple sclerosis. We report a case of a 58-year-old female, diagnosed as PSS and multiple sclerosis (MS) (2007), but later, all neurological manifestations turned out to be related to PSS rather MS. CASE REPORT - CASE DESCRIPTION: A 58-year-old lady presented to Rheumatology…	1
49388	xtr6bwcn		Medline	The CREST-2 experience with the evolving challenges of COVID-19: A clinical trial in a pandemic.	10.1212/wnl.0000000000009698		32358216	unk	The COVID-19 pandemic has disrupted the lives of whole communities and nations. The multinational multicenter National Institute of Neurological Disorders and Stroke (NINDS) Carotid Revascularization and Medical Management for Asymptomatic Carotid Stenosis Trial (CREST-2) stroke prevention trial rapidly experienced the effects of the pandemic, and had to temporarily suspend new enrollments and sh…	2020-05-01	Meschia, James F; Barrett, Kevin M; Brown, Robert D; Turan, Tanya N; Howard, Virginia J; Voeks, Jenifer H; Lal, Brajesh K; Howard, George; Brott, Thomas G	Neurology						https://doi.org/10.1212/wnl.0000000000009698; https://www.ncbi.nlm.nih.gov/pubmed/32358216/	218481795	Here we describe the effects of the pandemic on the trial and steps that are being taken to mitigate the effects of the pandemic so that trial objectives can be met.	1
55320	btzzok55		Medline	Melatonin Restores Neutrophil Functions and Prevents Apoptosis amid Dysfunctional Glutathione Redox System.	10.1111/jpi.12676		32597503	unk	Melatonin is a chronobiotic hormone, which can regulate human diseases like cancer, atherosclerosis, respiratory disorders and microbial infections by regulating redox system. Melatonin exhibits innate immunomodulation by communicating with immune system, and influencing neutrophils to fight infections and inflammation. However, sustaining redox homeostasis and reactive oxygen species (ROS) gener…	2020-06-29	NaveenKumar, Somanathapura K; Hemshekhar, Mahadevappa; Jagadish, Swamy; Manikanta, Kurnegala; Vishalakshi, Gopalapura J; Kemparaju, Kempaiah; Girish, Kesturu S	Journal of pineal research						https://doi.org/10.1111/jpi.12676; https://www.ncbi.nlm.nih.gov/pubmed/32597503/	220255880	We demonstrate the dual role of melatonin wherein, it protects neutrophils from oxidative stress-induced apoptosis by reducing ROS generation, in contrast, it restores neutrophil functions like phagocytosis, degranulation and NETosis in GSH and GR activity deficient neutrophils by regulating ROS levels both in vitro and in vivo.	1
60820	v80t6m3z		Medline	Feasibility of a Commercially Available Virtual Reality System to Achieve Exercise Guidelines in Youth With Spina Bifida: Mixed Methods Case Study.	10.2196/20667		32880577	cc-by	BACKGROUND Access to physical activity among youth with spina bifida (SB) is much lower than it is for children without disability. Enjoyable home-based exercise programs are greatly needed. OBJECTIVE Our objective is to examine the feasibility of a virtual reality (VR) active video gaming system (ie, bundle of consumer-available equipment) to meet US physical activity guidelines in two youth wit…	2020-09-03	Lai, Byron; Davis, Drew; Narasaki-Jara, Mai; Hopson, Betsy; Powell, Danielle; Gowey, Marissa; Rocque, Brandon G; Rimmer, James H	JMIR serious games						https://doi.org/10.2196/20667; https://www.ncbi.nlm.nih.gov/pubmed/32880577/	221477595	RESULTS Across the intervention period, the total average minutes of all exercise performed each week for participants 1 and 2 were 281 (SD 93) and 262 (SD 55) minutes, respectively. The total average minutes of moderate-intensity exercise performed per week for participants 1 and 2 were 184 (SD 103) (184/281, 65.4%) and 215 (SD 90) (215/262, 82.1%) minutes, respectively.	1
62956	njyknmpy		Medline	The Pediatric Neurology 2020 Research Workforce Survey: Optimism in a Time of Challenge.	10.1016/j.pediatrneurol.2020.11.020		33486423	unk	BACKGROUND The past decades have seen a transformational shift in the understanding and treatment for neurological diseases affecting infants and children. These advances have been driven in part by the pediatric neurology physician-scientist workforce and its efforts. However, pediatric neurology research faces significant challenges from internal and external forces including work-life balance …	2020-12-03	Bonkowsky, Joshua L; Felling, Ryan J; Grinspan, Zachary M; Guerriero, Réjean M; Kosofsky, Barry E; Lyons-Warren, Ariel M; deVeber, Gabrielle A	Pediatric neurology						https://doi.org/10.1016/j.pediatrneurol.2020.11.020; https://www.ncbi.nlm.nih.gov/pubmed/33486423/	229401659	However, pediatric neurology research faces significant challenges from internal and external forces including work-life balance demands, COVID-19 pandemic effects, and research funding. Understanding the impact of these challenges on the perceptions, planning, and careers of pediatric neurology physician-scientists is needed to guide the research mission.	1
63404	ijmzbsu5		Medline	Rheumatic manifestations of COVID-19: a systematic review and meta-analysis.	10.1186/s41927-020-00165-0		33123675	cc-by	Background Different proportions of musculoskeletal or autoimmune manifestations associated with COVID-19 have been reported in literature. We performed a systematic review and meta-analysis with the aim of assessing the prevalence of rheumatic manifestations in patients affected by COVID-19, as initial symptom or during disease course. Methods A database search was run on May 18th, 2020, using t…	2020-01-01	Ciaffi, Jacopo; Meliconi, Riccardo; Ruscitti, Piero; Berardicurti, Onorina; Giacomelli, Roberto; Ursini, Francesco	BMC rheumatology						https://doi.org/10.1186/s41927-020-00165-0; https://www.ncbi.nlm.nih.gov/pubmed/33123675/	225080577	We performed a systematic review and meta-analysis with the aim of assessing the prevalence of rheumatic manifestations in patients affected by COVID-19, as initial symptom or during disease course.	1
63706	p8cfq4j5		Medline	A Department Approach to Teleneurology.	10.1089/tmj.2020.0323		33337290	unk	The coronavirus disease-19 (COVID-19) pandemic has compelled health care practices and academic departments to evaluate the suitability of telemedicine for various specialties and attempt rapid implementation to enable continuation of health care that is safe for providers and patients. Many patients with neurological disorders are well suited to evaluations through video. The department of neuro…	2020-12-18	Spindler, Meredith; Jacobs, Dina; Yuan, Kristy; Tropea, Thomas; Teng, Clare W; Perrone, Christopher; Do, David; Wechsler, Lawrence	Telemedicine journal and e-health : the official journal of the American Telemedicine Association						https://doi.org/10.1089/tmj.2020.0323; https://www.ncbi.nlm.nih.gov/pubmed/33337290/	229316821	The coronavirus disease-19 (COVID-19) pandemic has compelled health care practices and academic departments to evaluate the suitability of telemedicine for various specialties and attempt rapid implementation to enable continuation of health care that is safe for providers and patients.	1
64619	0t7ors7t		Medline	[Covid-19 associated neurological disorders].	10.18071/isz.73.0427		33264532	unk	The clinical signs of SARS-CoV-2 infection has become more recognisable in recent times. In addition to common symptoms such as fever, cough, dyspnea, pneumonia and ageusia, less common complications can be identified, including many neurological manifestations. In this paper, we discuss three Covid-19 associated neurological disorders (Case 1: Covid-19 encephalitis, Case 2: Covid-19 organic head…	2020-11-30	Szôts, Mónika; Péterfi, Anna; Geröly, Júlia; Nagy, Ferenc	Ideggyogyaszati szemle						https://doi.org/10.18071/isz.73.0427; https://www.ncbi.nlm.nih.gov/pubmed/33264532/	227259454	In this paper, we discuss three Covid-19 associated neurological disorders (Case 1: Covid-19 encephalitis, Case 2: Covid-19 organic headache, Case 3: SARS-CoV-2-infection and ischaemic stroke).	1
72831	z5pe70nb		Medline	Correlation between CNS Tuberculosis and the COVID-19 Pandemic: The Neurological and Therapeutic Insights.	10.1021/acschemneuro.0c00546		32880441	unk	The recent outbreak of Severe Acute Respiratory Syndrome-Coronavirus-2 (SARS-CoV-2) from Wuhan, China, was caused by a single-stranded RNA virus which has kept the entire world stranded. The outbreak was first diagnosed with respiratory illness, but recent findings of acute necrotizing hemorrhage of brain, brain encephalopathy, and the presence of the virus in the cerebrospinal fluid (CSF) have u…	2020-09-03	Mandal, Narattam; De, Nayan; Jana, Pulak; Sannigrahi, Achinta; Chattopadhyay, Krishnananda	ACS chemical neuroscience						https://doi.org/10.1021/acschemneuro.0c00546; https://www.ncbi.nlm.nih.gov/pubmed/32880441/	221478546	The recent outbreak of Severe Acute Respiratory Syndrome-Coronavirus-2 (SARS-CoV-2) from Wuhan, China, was caused by a single-stranded RNA virus which has kept the entire world stranded.	1
73525	8slg3bdb		Medline	COVID-19, Mast Cells, Cytokine Storm, Psychological Stress, and Neuroinflammation.	10.1177/1073858420941476		32684080	unk	Coronavirus disease 2019 (COVID-19) caused by severe acute respiratory syndrome coronavirus 2 (SARS-CoV-2) is a new pandemic infectious disease that originated in China. COVID-19 is a global public health emergency of international concern. COVID-19 causes mild to severe illness with high morbidity and mortality, especially in preexisting risk groups. Therapeutic options are now limited to COVID-…	2020-07-18	Kempuraj, Duraisamy; Selvakumar, Govindhasamy Pushpavathi; Ahmed, Mohammad Ejaz; Raikwar, Sudhanshu P; Thangavel, Ramasamy; Khan, Asher; Zaheer, Smita A; Iyer, Shankar S; Burton, Casey; James, Donald; Zaheer, Asgar	The Neuroscientist : a review journal bringing neurobiology, neurology and psychiatry						https://doi.org/10.1177/1073858420941476; https://www.ncbi.nlm.nih.gov/pubmed/32684080/	220654994	SARS-CoV-2 can activate monocytes/macrophages, dendritic cells, T cells, mast cells, neutrophils, and induce cytokine storm in the lung.	1
80771	mi6a65b3		Medline	Psycho-social impact of social distancing and isolation due to the COVID-19 containment measures on patients with physical disabilities.	10.23736/s1973-9087.20.06535-1		33165314	unk	BACKGROUND While the Covid-19 pandemic was spreading worldwide, the Italian government stated lockdown, with a drastic reorganization in of healthcare systems. The psychological and social effects of the pandemic and to the restrictions of freedom could have had a detrimental impact on people with physical disabilities, for whom well-being depends strongly on their social environment. AIM Our mai…	2020-11-09	Dalise, Stefania; Tramonti, Francesco; Armienti, Enrica; Niccolini, Viola; Caniglia Tenaglia, Marta; Chisari, Carmelo	European journal of physical and rehabilitation medicine						https://doi.org/10.23736/s1973-9087.20.06535-1; https://www.ncbi.nlm.nih.gov/pubmed/33165314/	226284760	The psychological and social effects of the pandemic and to the restrictions of freedom could have had a detrimental impact on people with physical disabilities, for whom well-being strongly depends on their social environment. Results from COVID19-q show that most of our patients reported none or mild change in their psycho-social habits and perception of illness during lockdown. CLINICAL REHABI…	1
82776	nkajno76		Medline	Rehabilitation and Covid-19: the Cochrane Rehabilitation 2020 rapid living systematic review.	10.23736/s1973-9087.20.06501-6		32705860	unk	INTRODUCTION This paper improves the methodology of the first edition of the rapid living systematic review started in April 2020, with the aim to gather and present the current evidence informing rehabilitation of patients with COVID-19 and/or describing the consequences due to the disease and its treatment. METHODS The Cochrane methodology for a rapid living systematic review was applied. Prima…	2020-07-24	Ceravolo, Maria Gabriella; Arienti, Chiara; De Sire, Alessandro; Andrenelli, Elisa; Negrini, Francesco; Lazzarini, Stefano; Patrini, Michele; Negrini, Stefano	European journal of physical and rehabilitation medicine						https://doi.org/10.23736/s1973-9087.20.06501-6; https://www.ncbi.nlm.nih.gov/pubmed/32705860/	220730171	DISCUSSION Main issues emerging from the review: it is advised to test for COVID-19 people with neurological disorders presenting with symptom changes; dysphagia is a frequent complication after oro-tracheal intubation in COVID-19 patients admitted to the ICU; after discharge, COVID-19 survivors may report persistent restrictive ventilatory deficits regardless of disease severity; there is only s…	1
84512	yvyu18a5		Medline	Role of SARS-CoV-2 neurotropism and neuroinvasion in COVID-19 patients disease severity.	10.24875/gmm.20000307		32831327	unk	The disease caused by the new SARS-CoV-2 coronavirus (COVID-19) spread rapidly from China to the entire world. Approximately one third of SARS-CoV-2-infected patients have neurological disorders, especially those classified as severe cases and that require mechanical ventilation. On the other hand, almost nine out of 10 patients admitted to an Intensive Care Unit could not breathe spontaneously, …	2020-01-01	Grijalva-Otero, Israel	Gaceta medica de Mexico						https://doi.org/10.24875/gmm.20000307; https://www.ncbi.nlm.nih.gov/pubmed/32831327/	221281031	Considering the great similarity between SARS-CoV and SARS-CoV-2, and that the severity of the condition that leads to death cannot be explained solely by lung involvement, it is important to determine whether SARS-CoV-2 potential invasion to the central nervous system is partially responsible for the severe respiratory component observed in patients with COVID-19.	1
85107	osjz58go		Medline	[Neurological Manifestations of COVID-19: Meningoencephalitis and Encephalopathy].	10.11477/mf.1416201644		33051388	unk	Although COVID-19 is predominantly characterized by respiratory symptoms, various types of diseases such as cerebral infarction, thrombosis, encephalitis/encephalopathy, and autoimmune disorders have been reported to be associated with COVID-19. Possible mechanisms for neurological complications of COVID-19 are 1) direct invasion of the virus into the nervous system, 2) neurological symptoms of C…	2020-10-01	Nakajima, Hideto	Brain and nerve = Shinkei kenkyu no shinpo						https://doi.org/10.11477/mf.1416201644; https://www.ncbi.nlm.nih.gov/pubmed/33051388/	222354259	In this paper, encephalitis and encephalopathy have been reviewed as neuronal complications of COVID-19, discussing these pathological conditions and whether SARS-CoV-2 targets the central nervous system.	1
89764	1gs2mwmo		Medline	[E-health tools to overcome the gap in epilepsy care before, during and after COVID-19 pandemics].	10.33588/rn.7009.2020173		32329045	unk	INTRODUCTION Epilepsy is a common chronic neurological disorder that affects around 50 million worldwide and there is an abundance of literature on the health care gap for this sector of the population. This gap will increase with the current pandemic due to COVID-19. AIM To evaluate the current availability of digital health tools for the care of people with epilepsy according to the world medic…	2020-05-01	Santos-Peyret, A; Durón, R M; Sebastián-Díaz, M A; Crail-Meléndez, D; Goméz-Ventura, S; Briceño-González, E; Rito, Y; Martínez-Juárez, I E	Revista de neurologia						https://doi.org/10.33588/rn.7009.2020173; https://www.ncbi.nlm.nih.gov/pubmed/32329045/	216107627	CONCLUSIONS Although there is little literature on the use of digital health tools focused on epilepsy, there are several that can be used to fight the attention gap, especially in this global pandemic by COVID-19 that forces quarantines of people and communities for long periods.	1
94163	57zkvjee		Medline	[Neurological aspects of the COVID-19 pandemic caused by the SARS-CoV-2 coronavirus].	10.18071/isz.73.0171		32579306	unk	By the spring of 2020 the COVID-19 outbreak caused by the new SARS-CoV-2 coronavirus has become a pandemic, requiring fast and efficient reaction from societies and health care systems all over the world. Fever, coughing and dyspnea are considered the major signs of COVID-19. In addition to the involvement of the respiratory system, the infection may result in other symptoms and signs as well. Ba…	2020-05-30	Bereczki, Dániel; Stang, Rita; Böjti, Péter; Kovács, Tibor	Ideggyogyaszati szemle						https://doi.org/10.18071/isz.73.0171; https://www.ncbi.nlm.nih.gov/pubmed/32579306/	220046036	It will be the task of the future to estimate the collateral damage caused by the COVID-19 epidemic on the outcome of other neurological disorders, and to screen for the possible late neurological complications of the SARS-CoV-2 coronavirus infection.	1
97426	1y79i676		Medline	Neuropathogenesis and Neurologic Manifestations of the Coronaviruses in the Age of Coronavirus Disease 2019: A Review.	10.1001/jamaneurol.2020.2065		32469387	unk	Importance Severe acute respiratory syndrome coronavirus 2 (SARS-CoV-2) emerged in December 2019, causing human coronavirus disease 2019 (COVID-19), which has now spread into a worldwide pandemic. The pulmonary manifestations of COVID-19 have been well described in the literature. Two similar human coronaviruses that cause Middle East respiratory syndrome (MERS-CoV) and severe acute respiratory s…	2020-05-29	Zubair, Adeel S; McAlpine, Lindsay S; Gardin, Tova; Farhadian, Shelli; Kuruvilla, Deena E; Spudich, Serena	JAMA neurology						https://doi.org/10.1001/jamaneurol.2020.2065; https://www.ncbi.nlm.nih.gov/pubmed/32469387/	218984941	Observations This review serves to summarize available information regarding coronaviruses in the nervous system, identify the potential tissue targets and routes of entry of SARS-CoV-2 into the central nervous system, and describe the range of clinical neurological complications that have been reported thus far in COVID-19 and their potential pathogenesis.	1
111402	x91misd3		Medline	Underlying conditions in adults with COVID-19.	10.4045/tidsskr.20.0512		32998491	unk	BACKGROUND Cardiovascular diseases, cancer, type-2 diabetes and chronic obstructive pulmonary disease (COPD) were initially noted as the most common diseases among individuals who were hospitalised for COVID-19. However, the evidence base is weak. The objective of this study is to describe how selected diseases were distributed among adults with confirmed COVID-19 (COVID-19 positive tests) and am…	2020-09-29	Nystad, Wenche; Hjellvik, Vidar; Larsen, Inger Kristin; Ariansen, Inger; Helland, Eyvind; Johansen, Knut Ivar; Gulbrandsen, Johanne; Gulseth, Hanne Løvdal; Eide, Helena Niemi; Håberg, Siri E; Karlstad, Øystein; Bakken, Inger Johanne	Tidsskrift for den Norske laegeforening : tidsskrift for praktisk medicin, ny raekke						https://doi.org/10.4045/tidsskr.20.0512; https://www.ncbi.nlm.nih.gov/pubmed/32998491/	222151946	Among those hospitalised with COVID-19, there was a higher proportion of individuals with cardiovascular diseases (18.3 % versus 15.6 %), cancer (6.9 % versus 5.4 %), type-2 diabetes (8.6 % versus 5.2 %) and COPD (3.8 % versus 2.7 %) than in the general population as a whole after adjusting for age.	1
121533	zkbygcty		Medline	[Poststroke motor and cognitive impairments: clinical features and current approaches to rehabilitation].	10.17116/jnevro202012011199		33340304	unk	Stroke is one of the most common neurological diseases with high morbidity, disability and mortality, which is an urgent medical and social problem. Clinically, stroke, depending on its nature and location, causes a wide range of neurological disorders, including movement disorders, as well as a variety of cognitive and neuropsychiatric disorders. There is an emerging need for new approaches to m…	2020-01-01	Levin, O S; Bogolepova, A N	Zhurnal nevrologii i psikhiatrii imeni S.S. Korsakova						https://doi.org/10.17116/jnevro202012011199; https://www.ncbi.nlm.nih.gov/pubmed/33340304/	229323990	Cerebrolysin promotes significant regression of motor and cognitive impairments in the acute and recovery period of ischemic stroke.	1
128186	s38hvehc		Medline	Neurological manifestations in coronavirus disease 2019.	10.24875/gmm.20000195		32831319	unk	Coronavirus disease 2019 (COVID-19), an infection caused by severe acute respiratory syndrome coronavirus 2 (SARS-CoV-2), is currently hitting the world in the form of a pandemic. Given that some reports suggest that this infection can also occur with neurologic manifestations, this narrative review addresses the basic and clinical aspects concerning the nervous system involvement associated with…	2020-01-01	Corona, Teresita; Rodríguez-Violante, Mayela; Delgado-García, Guillermo	Gaceta medica de Mexico						https://doi.org/10.24875/gmm.20000195; https://www.ncbi.nlm.nih.gov/pubmed/32831319/	221278758	Since maybe not all COVID-19 neurological manifestations are due to SARS-CoV-2 direct effects, it is important to monitor the rest of the clinical parameters such as, for example, oxygen saturation.	1
128820	demk2riy		Medline	Viral Infection-Induced Gut Dysbiosis, Neuroinflammation, and α-Synuclein Aggregation: Updates and Perspectives on COVID-19 and Neurodegenerative Disorders.	10.1021/acschemneuro.0c00671		33244974	unk	The current pandemic of coronavirus disease 2019 (COVID-19) has gained increased attention in the neuroscience community, especially taking into account the neuroinvasive potential of its causative agent, the severe acute respiratory syndrome coronavirus 2 (SARS-CoV-2), and the impact of its infection on the structure and function of the brain. Apart from the neurotropic properties of SARS-CoV-2,…	2020-11-27	Follmer, Cristian	ACS chemical neuroscience						https://doi.org/10.1021/acschemneuro.0c00671; https://www.ncbi.nlm.nih.gov/pubmed/33244974/	227181503	The current pandemic of coronavirus disease 2019 (COVID-19) has gained increased attention in the neuroscience community, especially taking into account the neuroinvasive potential of its causative agent, the severe acute respiratory syndrome coronavirus 2 (SARS-CoV-2), and the impact of its infection on the structure and function of the brain.	1
129371	8rlouso2		Medline	A Rare Axonal Variant of Guillain-Barré Syndrome as a Neurological Complication of COVID-19 Infection.	10.34172/aim.2020.93		33107316	cc-by	Guillain-Barré syndrome (GBS) is a neurological disorder accompanied by several neurological signs and symptoms including progressive weakness and diminished or decreased reflexes. GBS was reported as one of the several neurological complications in MERS-CoV and SARS-CoV outbreaks. Several studies have reported GBS as a neurological complication in recent COVID-19 outbreak. We report on the case …	2020-10-01	Agha Abbaslou, Mojgan; Karbasi, Maryam; Mozhdehipanah, Hossein	Archives of Iranian medicine						https://doi.org/10.34172/aim.2020.93; https://www.ncbi.nlm.nih.gov/pubmed/33107316/	225082321	Guillain-Barré syndrome (GBS) is a neurological disorder accompanied by several neurological signs and symptoms including progressive weakness and diminished or decreased reflexes.	1
129855	wtvr2tz2		Medline	Environmental neurology in the tropics.	10.1016/j.jns.2020.117287		33445007	unk	We address the impact of the tropical environment on the human nervous system using the multifaceted approach characteristic of environmental neurology. First, environmental factors are examined according to their nature (physical, chemical and biological) and in relation to human activity and behavior. Some factors are specific to the tropics (climate and infections), while others are non-specif…	2020-12-19	Reis, J; Spencer, P S; Román, G C; Buguet, A	Journal of the neurological sciences						https://doi.org/10.1016/j.jns.2020.117287; https://www.ncbi.nlm.nih.gov/pubmed/33445007/	229326746	Third, we examine the performance of environmental neurology as a clinical discipline in tropical climates, with focus on the diagnostic and therapeutic challenges posed by human African trypanosomiasis.	1
154509	0eicjv1l		WHO	Feasibility and effectiveness of teleconsultation in children with epilepsy amidst the ongoing COVID-19 pandemic in a resource-limited country				unk	INTRODUCTION: The ongoing COVID-19 pandemic and the lockdown measures employed by the government have forced neurologists across the world to look upon telemedicine as the only feasible and practical option to continue providing health care towards children with epilepsy in home isolation. Children with epilepsy are challenging for teleconsultation as direct information from the patient is missin…	2020-01-01	Panda, Prateek Kumar; Dawman, Lesa; Panda, Pragnya; Sharawat, Indar Kumar	Seizure		#652178					220627938	Suitable changes in the dose/commercial brand of antiepileptic drug (AED) regimen were performed, along with the addition of new AED and referral to local practitioners for immediate hospitalization, when urgent health care issues were detected. In rest of the patients, the query of the caregiver included unavailability of AED/prescribed commercial brand in the locality, query related to the dose…	1
173741	63pobjzg		WHO	Melatonin restores neutrophil functions and prevents apoptosis amid dysfunctional glutathione redox system				unk	Melatonin is a chronobiotic hormone, which can regulate human diseases like cancer, atherosclerosis, respiratory disorders, and microbial infections by regulating redox system. Melatonin exhibits innate immunomodulation by communicating with immune system and influencing neutrophils to fight infections and inflammation. However, sustaining redox homeostasis and reactive oxygen species (ROS) gener…	2020-01-01	NaveenKumar, Somanathapura K; Hemshekhar, Mahadevappa; Jagadish, Swamy; Manikanta, Kurnegala; Vishalakshi, Gopalapura J; Kemparaju, Kempaiah; Girish, Kesturu S	J Pineal Res		#620325					220255880	We demonstrate the dual role of melatonin, wherein it protects neutrophils from oxidative stress-induced apoptosis by reducing ROS generation; in contrast, it restores neutrophil functions like phagocytosis, degranulation, and NETosis in GSH and GR activity-deficient neutrophils by regulating ROS levels both in vitro and in vivo.	1
179139	kz0wqxys		WHO	Pathophysiological Mechanisms and Neurological Manifestations in COVID-19				unk	With increasing knowledge of the coronavirus disease-2019 (COVID-19), we now understand that COVID-19 presents with various extrapulmonary manifestations with multi-organ involvement. Involvement of the central nervous system (CNS) occurs probably via transsynaptic spread or transfer across the blood-brain barrier. Hypoxia, immune-mediated injury, and vascular damage are the potential mechanisms …	2020-01-01	Zirpe, Kapil Gangadhar; Dixit, Subhal; Kulkarni, Atul Prabhakar; Sapra, Harsh; Kakkar, Gaurav; Gupta, Rahul; Bansal, Atma Ram; Garg, Arun; Dash, Santosh Kumar; Gurnani, Anil; Khan, Azizullah; Khatib, Khalid Ismail; Mare, Pandurang Reddy	Indian J Crit Care Med		#931212					227255187	Headache, dizziness, chemosensory disturbances, such as loss of smell, taste, encephalopathy, stroke, etc., are among the commonly encountered neurological presentations. In this review, we briefly discussed the pathogenesis of CNS involvement and some important neurological manifestations in COVID-19.	1
182655	1abb403q		WHO	COVID-19 and neurological disorders: are neurodegenerative or neuroimmunological diseases more vulnerable?				unk	Neurological disorders and coronavirus 2019 (COVID-19) pandemic are two conditions with a recent well-documented association. Intriguing evidences showed that COVID-19 infection can modify clinical spectrum of manifested neurological disorders but also it plays a crucial role in the development of future diseases as long-tem consequences. In this viewpoint review, we aimed to assess the vulnerabi…	2020-01-01	Ferini-Strambi, Luigi; Salsone, Maria	J. neurol		#659027					220656761	Intriguing evidences showed that COVID-19 infection can modify clinical spectrum of manifested neurological disorders but also it plays a crucial role in the development of future diseases as long-tem consequences.	1
185036	0f6hrxdh		WHO	Approach to the patient with headache in times of COVID-19				unk	RESUMEN Ante el número cada vez mayor de pacientes con covid-19 y los rápidos cambios que ha traído consigo la pandemia en los estilos de vida, se redactó el presente documento, con el objetivo de proveer una recomendación a los neurológos y médicos en general para el abordaje del paciente con cefalea Inicialmente, se realiza el abordaje de la cefalea como uno de los síntomas del covid-19, revisa…	2020-01-01	Ospina, Carolina Volcy Michel	Acta neurol. colomb		#741670					226694342	RESUMEN Ante el nmero cada vez mayor de pacientes con covid-19 y los rpidos cambios que ha trado consigo la pandemia en los estilos de vida, se redact el presente documento, con el objetivo de proveer una recomendacin a los neurolgos y médicos en general para el abordaje del paciente con cefalea Inicialmente, se realiza el abordaje de la cefalea como uno de los sntomas del covid-19, revisando las…	1
187787	nsnk3uva		WHO	Feasibility of a Commercially Available Virtual Reality System to Achieve Exercise Guidelines in Youth With Spina Bifida: Mixed Methods Case Study				unk	BACKGROUND: Access to physical activity among youth with spina bifida (SB) is much lower than it is for children without disability. Enjoyable home-based exercise programs are greatly needed. OBJECTIVE: Our objective is to examine the feasibility of a virtual reality (VR) active video gaming system (ie, bundle of consumer-available equipment) to meet US physical activity guidelines in two youth w…	2020-01-01	Lai, Byron; Davis, Drew; Narasaki-Jara, Mai; Hopson, Betsy; Powell, Danielle; Gowey, Marissa; Rocque, Brandon G; Rimmer, James H	JMIR Serious Games		#745099					221477595	RESULTS: Across the intervention period, the total average minutes of all exercise performed each week for participants 1 and 2 were 281 (SD 93) and 262 (SD 55) minutes, respectively. The total average minutes of moderate-intensity exercise performed per week for participants 1 and 2 were 184 (SD 103) (184/281, 65.4%) and 215 (SD 90) (215/262, 82.1%) minutes, respectively.	1
193339	26pj0bhv		WHO	The Pediatric Neurology 2020 Research Workforce Survey: Optimism in a Time of Challenge				unk	BACKGROUND: The past decades have seen a transformational shift in the understanding and treatment for neurological diseases affecting infants and children. These advances have been driven in part by the pediatric neurology physician-scientist workforce and its efforts. However, pediatric neurology research faces significant challenges from internal and external forces including work-life balance…	2020-01-01	Bonkowsky, Joshua L; Felling, Ryan J; Grinspan, Zachary M; Guerriero, Réjean M; Kosofsky, Barry E; Lyons-Warren, Ariel M; deVeber, Gabrielle A	Pediatr Neurol		#957346					229401659	However, pediatric neurology research faces significant challenges from internal and external forces including work-life balance demands, COVID-19 pandemic effects, and research funding. Understanding the impact of these challenges on the perceptions, planning, and careers of pediatric neurology physician-scientists is needed to guide the research mission.	1
194369	lq0ix2f8		WHO	Neurologist s role during the sars-COV-2 pandemic/ Rola neurologa podczas pandemii sars-COV-2				unk	Purpose: The article discusses the role of a neurologist during the SARS-CoV-2 pandemic with the aim of spreading the knowledge about possible neurological symptoms of COVID-19 among physicians. Views: COVID-19, caused by SARS-COV-2, is a new, highly contagious pandemic disease transmitted mainly by way of respiratory droplets. The virus mostly attacks the respiratory system, although in some cas…	2020-01-01	Bucior, Ewelina; Sienkiewicz-Jarosz, Halina; Konopko, Magdalena	Postepy Psychiatri. Neurol.		#769651					222259950	Views: COVID-19, caused by SARS-COV-2, is a new, highly contagious pandemic disease transmitted mainly by way of respiratory droplets.	1
194501	hb8qjpqn		WHO	Rheumatic manifestations of COVID-19: a systematic review and meta-analysis				unk	BACKGROUND: Different proportions of musculoskeletal or autoimmune manifestations associated with COVID-19 have been reported in literature We performed a systematic review and meta-analysis with the aim of assessing the prevalence of rheumatic manifestations in patients affected by COVID-19, as initial symptom or during disease course METHODS: A database search was run on May 18th, 2020, using t…	2020-01-01	Ciaffi, J.; Meliconi, R.; Ruscitti, P.; Berardicurti, O.; Giacomelli, R.; Ursini, F.	BMC Rheumatol		#895036					225080577	BACKGROUND: Different proportions of musculoskeletal or autoimmune manifestations associated with COVID-19 have been reported in literature We performed a systematic review and meta-analysis with the aim of assessing the prevalence of rheumatic manifestations in patients affected by COVID-19, as initial symptom or during disease course METHODS: A database search was run on May 18th, 2020, using t…	1
197432	dhgabl7s		WHO	[Covid-19 associated neurological disorders]				unk	The clinical signs of SARS-CoV-2 infection has become more recognisable in recent times In addition to common symptoms such as fever, cough, dyspnea, pneumonia and ageusia, less common complications can be identified, including many neurological manifestations In this paper, we discuss three Covid-19 associated neurological disorders (Case 1: Covid-19 encephalitis, Case 2: Covid-19 organic headac…	2020-01-01	Szôts, M.; Péterfi, A.; Geröly, J.; Nagy, F.	Ideggyogy Sz		#953180					227259454	The clinical signs of SARS-CoV-2 infection has become more recognisable in recent times In addition to common symptoms such as fever, cough, dyspnea, pneumonia and ageusia, less common complications can be identified, including many neurological manifestations In this paper, we discuss three Covid-19 associated neurological disorders (Case 1: Covid-19 encephalitis, Case 2: Covid-19 organic headac…	1
198112	h7liv17x		WHO	Montelukast Drug May Improve COVID-19 Prognosis: A Review of Evidence				unk	With the lack of effective therapy, chemoprevention and vaccination, focusing on the immediate repurposing of existing drugs gives hope of curbing the pandemic. Interestingly, montelukast, a drug usually used in asthma, may be proposed as a potential adjuvant therapy in COVID-19. The aim of the present article was to review the properties of montelukast that could be beneficial in COVID-19. Ten e…	2020-01-01	Barré, Jean; Sabatier, Jean-Marc; Annweiler, Cédric	Front. Pharmacol.		#798968					221499122	Ten experimentally supported properties were retrieved, either related to SARS-CoV-2 (antiviral properties, prevention of endotheliitis and of neurological disorders linked to SARS-CoV-2), and/or related to the host (improvement of atherogenic vascular inflammation, limitation of the ischemia/reperfusion phenomenon, improvement of respiratory symptoms), and/or related to serious COVID-19 outcomes…	1
200437	9r3yzk8v		WHO	Demyelinating Changes Alike to Multiple Sclerosis: A Case Report of Rare Manifestations of COVID-19				unk	COVID-19, as a global concern and pivotal issue in the healthcare system, could have various presentations, leading to difficulty in diagnosis and management Neuroinvasive potency, as claimed by preliminary studies, is a considerable pathogenesis Serious neurological disorders like multiple sclerosis (MS) were out of the blue to be the first demonstration of COVID-19 This report highlights the re…	2020-01-01	Yavari, Fatemeh Raji Sara Moradi Fatemeh Saeidi Morteza	Case Reports in Neurological Medicine		#1021154					230803346	COVID-19, as a global concern and pivotal issue in the healthcare system, could have various presentations, leading to difficulty in diagnosis and management Neuroinvasive potency, as claimed by preliminary studies, is a considerable pathogenesis Serious neurological disorders like multiple sclerosis (MS) were out of the blue to be the first demonstration of COVID-19 This report highlights the re…	1
203432	7h6q6j75		WHO	What Factors Increase the Risk of Complications in SARS-CoV-2-Infected Patients? A Cohort Study in a Nationwide Israeli Health Organization				unk	BACKGROUND: Reliably identifying patients at increased risk for coronavirus disease (COVID-19) complications could guide clinical decisions, public health policies, and preparedness efforts. Multiple studies have attempted to characterize at-risk patients, using various data sources and methodologies. Most of these studies, however, explored condition-specific patient cohorts (eg, hospitalized pa…	2020-01-01	Yanover, Chen; Mizrahi, Barak; Kalkstein, Nir; Marcus, Karni; Akiva, Pinchas; Barer, Yael; Shalev, Varda; Chodick, Gabriel	JMIR Public Health Surveill		#694840					220977060	OBJECTIVE: This study aimed to identify factors associated with COVID-19 complications from the complete medical records of a nationally representative cohort of patients, with severe acute respiratory syndrome coronavirus 2 (SARS-CoV-2) infection. It also indicates that depression (eg, males &#8805;65 years: odds ratio [OR] 2.94, 95% CI 1.55-5.58; P=.01) as well as cognitive and neurological dis…	1
212048	m85azemx		WHO	Reversible Encephalopathy Syndrome (PRES) in a COVID-19 patient				unk	Recently WHO has declared novel coronavirus disease 2019 (COVID-19) outbreak a pandemic. Acute respiratory syndrome seems to be the most common manifestation of COVID-19. Besides pneumonia, it has been demonstrated that SARS-CoV-2 infection affects multiple organs, including brain tissues, causing different neurological manifestations, especially acute cerebrovascular disease (ischemic and hemorr…	2020-01-01	Princiotta Cariddi, Lucia; Tabaee Damavandi, Payam; Carimati, Federico; Banfi, Paola; Clemenzi, Alessandro; Marelli, Margherita; Giorgianni, Andrea; Vinacci, Gabriele; Mauri, Marco; Versino, Maurizio	J Neurol		#612464					219989292	Besides pneumonia, it has been demonstrated that SARS-CoV-2 infection affects multiple organs, including brain tissues, causing different neurological manifestations, especially acute cerebrovascular disease (ischemic and hemorrhagic stroke), impaired consciousness and skeletal muscle injury.	1
212419	yl6leary		WHO	Novel Selenium-based compounds with therapeutic potential for SOD1-linked amyotrophic lateral sclerosis				unk	BACKGROUND: Amyotrophic lateral sclerosis (ALS), also known as motor neuron disease as well as Lou Gehrig's disease, is a progressive neurological disorder selectively affecting motor neurons with no currently known cure. Around 20% of the familial ALS cases arise from dominant mutations in the sod1 gene encoding superoxide dismutase1 (SOD1) enzyme. Aggregation of mutant SOD1 in familial cases an…	2020-01-01	Amporndanai, Kangsa; Rogers, Michael; Watanabe, Seiji; Yamanaka, Koji; O039,; Neill, Paul M; Hasnain, S Samar	EBioMedicine		#733876					221364306	In vitro neuroprotection and toxicity of lead compounds have been performed in mouse neuronal cells and disease onset delay of ebselen has been demonstrated in transgenic ALS mice model. We also show clear disease onset delay of ebselen in transgenic ALS mice model holding encouraging promise for potential therapeutic compounds.	1
220403	8uv39au0		WHO	COVID-19, Mast Cells, Cytokine Storm, Psychological Stress, and Neuroinflammation				unk	Coronavirus disease 2019 (COVID-19) caused by severe acute respiratory syndrome coronavirus 2 (SARS-CoV-2) is a new pandemic infectious disease that originated in China. COVID-19 is a global public health emergency of international concern. COVID-19 causes mild to severe illness with high morbidity and mortality, especially in preexisting risk groups. Therapeutic options are now limited to COVID-…	2020-01-01	Kempuraj, Duraisamy; Selvakumar, Govindhasamy Pushpavathi; Ahmed, Mohammad Ejaz; Raikwar, Sudhanshu P; Thangavel, Ramasamy; Khan, Asher; Zaheer, Smita A; Iyer, Shankar S; Burton, Casey; James, Donald; Zaheer, Asgar	Neuroscientist		#655850					220654994	SARS-CoV-2 can activate monocytes/macrophages, dendritic cells, T cells, mast cells, neutrophils, and induce cytokine storm in the lung.	1
233808	s8pns1oh		WHO	Fahr's syndrome presenting with seizures in SARS-CoV-2 (COVID-19) pneumonia-a case report				unk	BACKGROUND: Fahr's syndrome (or Fahr's disease) is a rare, neurological disorder characterized by bilateral calcification in the cerebellum, thalamus, basal ganglia, and cerebral cortex as a result of calcium and phosphorus metabolism disorder. The patients may be asymptomatic and clinical symptoms represent a wide range of neurologic manifestations and nonspecific neuropsychiatric disorders. We …	2020-01-01	Demir, Gürkan; Balaban, Onur; Tekeci, Muhammet Halit; Issi, Zeynep; Erdem, Ali Fuat	Neurol Sci		#784591					221841257	We report an unusual case of Fahr's syndrome which was asymptomatic and incidentally diagnosed by generalized tonic-clonic seizure in a patient with SARS-CoV-2 (COVID-19) pneumonia.	1
239065	rd93xyb1		WHO	The Social Brain and Emotional Contagion: COVID-19 Effects				unk	BACKGROUND AND OBJECTIVES: Coronavirus disease 2019 (COVID-19) is a highly contagious infectious disease, responsible for a global pandemic that began in January 2020. Human/COVID-19 interactions cause different outcomes ranging from minor health consequences to death. Since social interaction is the default mode by which individuals communicate with their surroundings, different modes of contagi…	2020-01-01	Valenzano, Anna; Scarinci, Alessia; Monda, Vincenzo; Sessa, Francesco; Messina, Antonietta; Monda, Marcellino; Precenzano, Francesco; Mollica, Maria Pina; Carotenuto, Marco; Messina, Giovanni; Cibelli, Giuseppe	Medicina (Kaunas)		#945872					227246784	CONCLUSIONS: Although our knowledge on the biology and long-term clinical outcomes of the COVID-19 infection is largely limited, approaching the pandemic based on lessons learnt from previous outbreaks of infectious diseases and the biology of other coronaviruses will provide a suitable pathway for developing public mental health strategies, which could be positively translated into therapeutic a…	1
239066	rd93xyb1		WHO	The Social Brain and Emotional Contagion: COVID-19 Effects				unk	BACKGROUND AND OBJECTIVES: Coronavirus disease 2019 (COVID-19) is a highly contagious infectious disease, responsible for a global pandemic that began in January 2020. Human/COVID-19 interactions cause different outcomes ranging from minor health consequences to death. Since social interaction is the default mode by which individuals communicate with their surroundings, different modes of contagi…	2020-01-01	Valenzano, Anna; Scarinci, Alessia; Monda, Vincenzo; Sessa, Francesco; Messina, Antonietta; Monda, Marcellino; Precenzano, Francesco; Mollica, Maria Pina; Carotenuto, Marco; Messina, Giovanni; Cibelli, Giuseppe	Medicina (Kaunas)		#1024601					227246784	CONCLUSIONS: Although our knowledge on the biology and long-term clinical outcomes of the COVID-19 infection is largely limited, approaching the pandemic based on lessons learnt from previous outbreaks of infectious diseases and the biology of other coronaviruses will provide a suitable pathway for developing public mental health strategies, which could be positively translated into therapeutic a…	1
239225	lbhtq755		WHO	Psycho-social impact of social distancing and isolation due to the COVID-19 containment measures on patients with physical disabilities				unk	BACKGROUND: While the Covid-19 pandemic was spreading worldwide, the Italian government stated lockdown, with a drastic reorganization in of healthcare systems. The psychological and social effects of the pandemic and to the restrictions of freedom could have had a detrimental impact on people with physical disabilities, for whom well-being depends strongly on their social environment. AIM: Our m…	2020-01-01	Dalise, Stefania; Tramonti, Francesco; Armienti, Enrica; Niccolini, Viola; Caniglia Tenaglia, Marta; Chisari, Carmelo	Eur. j. phys. rehabil. med. (Testo stamp.)		#916615					226284760	The psychological and social effects of the pandemic and to the restrictions of freedom could have had a detrimental impact on people with physical disabilities, for whom well-being depends strongly on their social environment. Results from COVID19-q show that most of our patients reported none or mild change in their psycho-social habits and perception of illness during lockdown. CLINICAL REHABI…	1
239378	n2pw9uts		WHO	Mental health consequences during the initial stage of the 2020 Coronavirus pandemic (COVID-19) in Spain				unk	The pandemic caused by Covid-19 has been an unprecedented social and health emergency worldwide. This is the first study in the scientific literature reporting the psychological impact of the Covid-19 outbreak in a sample of the Spanish population. A cross-sectional study was conducted through an online survey of 3480 people. The presence of depression, anxiety and post-traumatic stress disorder …	2020-01-01	González-Sanguino, Clara; Ausín, Berta; Castellanos, Miguel Ángel; Saiz, Jesús; López-Gómez, Aída; Ugidos, Carolina; Muñoz, Manuel	Brain Behav Immun		#245594					218615224	Predictive models revealed that the greatest protector for symptomatology was spiritual well-being, while loneliness was the strongest predictor of depression, anxiety and PTSD.	1
242433	2aqe7dmr		WHO	The management of neurological disease during the COVID-19 pandemia/ COVID-19 Pandemi Sürecinde Nörolojik Hastaliklara Yaklasim				unk	In this current pandemic period, neurological disorders are the most devastating disease group among all disease groups considered which created the highest health burden for patients, their relatives, and healthcare workers which keeps increasing with aging world population. COVID-19 directly invades lungs, it also involves the nervous system. However, it is too early to know whether COVID-19 wi…	2020-01-01	Ocalan, Melis Doǧanay; Leventoglu, Alev	Gazi Med. J.		#683097					225864806	Neurologists are affected negatively by the COVID-19 pandemic in a few key ways, including: a reduced ability on admission or transfer of critically ill neurologic patients.	1
244337	amp02o23		WHO	Rehabilitation and COVID-19: the Cochrane Rehabilitation 2020 rapid living systematic review				unk	INTRODUCTION: This paper improves the methodology of the first edition of the rapid living systematic review started in April 2020, with the aim to gather and present the current evidence informing rehabilitation of patients with COVID-19 and/or describing the consequences due to the disease and its treatment. EVIDENCE ACQUISITION: The Cochrane methodology for a rapid living systematic review was…	2020-01-01	Ceravolo, Maria G; Arienti, Chiara; de Sire, Alessandro; Andrenelli, Elisa; Negrini, Francesco; Lazzarini, Stefano G; Patrini, Michele; Negrini, Stefano	Eur J Phys Rehabil Med		#1024858					220730171	CONCLUSIONS: Main issues emerging from the review: it is advised to test for COVID-19 people with neurological disorders presenting with symptom changes; dysphagia is a frequent complication after oro-tracheal intubation in COVID-19 patients admitted to the ICU; after discharge, COVID-19 survivors may report persistent restrictive ventilatory deficits regardless of disease severity; there is only…	1
244338	amp02o23		WHO	Rehabilitation and COVID-19: the Cochrane Rehabilitation 2020 rapid living systematic review				unk	INTRODUCTION: This paper improves the methodology of the first edition of the rapid living systematic review started in April 2020, with the aim to gather and present the current evidence informing rehabilitation of patients with COVID-19 and/or describing the consequences due to the disease and its treatment. EVIDENCE ACQUISITION: The Cochrane methodology for a rapid living systematic review was…	2020-01-01	Ceravolo, Maria G; Arienti, Chiara; de Sire, Alessandro; Andrenelli, Elisa; Negrini, Francesco; Lazzarini, Stefano G; Patrini, Michele; Negrini, Stefano	Eur J Phys Rehabil Med		#675967					220730171	CONCLUSIONS: Main issues emerging from the review: it is advised to test for COVID-19 people with neurological disorders presenting with symptom changes; dysphagia is a frequent complication after oro-tracheal intubation in COVID-19 patients admitted to the ICU; after discharge, COVID-19 survivors may report persistent restrictive ventilatory deficits regardless of disease severity; there is only…	1
244831	zfrbrq1f		WHO	SARS-CoV-2 Infection: Symptoms of the Nervous System and Implications for Therapy in Neurological Disorders				unk	In this paper, the neurological aspects of COVID-19 are presented, which may be of significance for physicians. Knowledge about the neurological symptoms of COVID-19 infection should help physicians in diagnoses and in taking appropriate precautions, as some manifestations can appear before typical pulmonary symptoms. Various mechanisms of SARS-CoV-2 neuroinvasion are discussed and symptoms are d…	2020-01-01	Losy, Jacek			#938634					227122259	Knowledge about the neurological symptoms of COVID-19 infection should help physicians in diagnoses and in taking appropriate precautions, as some manifestations can appear before typical pulmonary symptoms.	1
248849	hc1y9maw		WHO	Papel del neurotropismo y neuroinvasión de SARS-CoV-2 en la gravedad de los pacientes con COVID-19./ Role of SARS-CoV-2 neurotropism and neuroinvasion in COVID-19 patients disease severity				unk	The disease caused by the new SARS-CoV-2 coronavirus (COVID-19) spread rapidly from China to the entire world. Approximately one third of SARS-CoV-2-infected patients have neurological disorders, especially those classified as severe cases and that require mechanical ventilation. On the other hand, almost nine out of 10 patients admitted to an Intensive Care Unit could not breathe spontaneously, …	2020-01-01	Grijalva-Otero, Israel	Gac Med Mex		#719927					221281031	Considering the great similarity between SARS-CoV and SARS-CoV-2, and that the severity of the condition that leads to death cannot be explained solely by lung involvement, it is important to determine whether SARS-CoV-2 potential invasion to the central nervous system is partially responsible for the severe respiratory component observed in patients with COVID-19.	1
249761	lpso3acy		WHO	Underliggende tilstander hos voksne med covid-19				unk	BACKGROUND: Cardiovascular diseases, cancer, type-2 diabetes and chronic obstructive pulmonary disease (COPD) were initially noted as the most common diseases among individuals who were hospitalised for COVID-19 However, the evidence base is weak The objective of this study is to describe how selected diseases were distributed among adults with confirmed COVID-19 (COVID-19positive tests) and amon…	2020-01-01	Nystad, Wenche; Hjellvik, Vidar; Larsen, Inger Kristin; Ariansen, Inger; Helland, Eyvind; Johansen, Knut Ivar; Gulbrandsen, Johanne; Gulseth, Hanne Lovdal; Eide, Helena Niemi; Haberg, Siri E.; Karlstad, Oystein; Bakken, Inger Johanne	Tidsskrift for den Norske laegeforening : tidsskrift for praktisk medicin, ny raekke		#809864					224949756	BACKGROUND: Cardiovascular diseases, cancer, type-2 diabetes and chronic obstructive pulmonary disease (COPD) were initially noted as the most common diseases among individuals who were hospitalised for COVID-19 However, the evidence base is weak The objective of this study is to describe how selected diseases were distributed among adults with confirmed COVID-19 (COVID-19positive tests) and amon…	1
250321	3pjzebq9		WHO	Neurological Manifestations of COVID-19: Meningoencephalitis and Encephalopathy				unk	Although COVID-19 is predominantly characterized by respiratory symptoms, various types of diseases such as cerebral infarction, thrombosis, encephalitis/encephalopathy, and autoimmune disorders have been reported to be associated with COVID-19 Possible mechanisms for neurological complications of COVID-19 are 1) direct invasion of the virus into the nervous system, 2) neurological symptoms of CO…	2020-01-01	Nakajima, Hideto	Brain and nerve = Shinkei kenkyu no shinpo		#869291					222354259	Although COVID-19 is predominantly characterized by respiratory symptoms, various types of diseases such as cerebral infarction, thrombosis, encephalitis/encephalopathy, and autoimmune disorders have been reported to be associated with COVID-19 Possible mechanisms for neurological complications of COVID-19 are 1) direct invasion of the virus into the nervous system, 2) neurological symptoms of CO…	1
253394	m8lqz61u		WHO	Yonder: Exercise procrastination, Tourette syndrome, breastfeeding, television deaths, and podcast of the month				unk	Information related to health is presented The COVID-19 lockdown seems to have had a remarkable impact on UK citizens' exercise habits, with various reports suggesting surges in physical activity levels during the height of the restrictions A recent health psychology study examined procrastination in the context of physical activity It showed that exercise procrastination is associated with lower…	2020-01-01	Rashid, Ahmed	British Journal of General Practice : Journal of Royal College of General Practitioners		#830363					220888955	Information related to health is presented The COVID-19 lockdown seems to have had a remarkable impact on UK citizens' exercise habits, with various reports suggesting surges in physical activity levels during the height of the restrictions A recent health psychology study examined procrastination in the context of physical activity It showed that exercise procrastination is associated with lower…	1
254562	e0nmdzsq		WHO	COVID-19 Pandemic: A Neurological Perspective				unk	Even though severe acute respiratory syndrome coronavirus 2 (SARS-CoV-2) has been observed to principally affect the respiratory system, neurological involvements have already been reported in some published work We have reviewed original articles, case reports, and existing open-source data-sets to delineate the spectrum of neurological disorders potentially observed in SARS-CoV-2 positive cases…	2020-01-01	Lahiri, Durjoy; Ardila, Alfredo	Cureus		#535046					219024295	Even though severe acute respiratory syndrome coronavirus 2 (SARS-CoV-2) has been observed to principally affect the respiratory system, neurological involvements have already been reported in some published work We have reviewed original articles, case reports, and existing open-source data-sets to delineate the spectrum of neurological disorders potentially observed in SARS-CoV-2 positive cases…	1
256918	gm9gkrkt		WHO	Update on neurological manifestations of COVID-19				unk	Novel coronavirus (severe acute respiratory syndrome coronavirus-2: SARS-CoV-2) has a high homology with other cousin of coronaviruses such as SARS and Middle East respiratory syndrome-related coronavirus (MERS). After outbreak of the SARS-CoV-2 in China, it has spread so fast around the world. The main complication of coronavirus disease 2019 (COVID-19) is respiratory failure, but several patien…	2020-01-01	Yavarpour-Bali, Hanie; Ghasemi-Kasman, Maryam	Life Sci		#640510					220428703	Novel coronavirus (severe acute respiratory syndrome coronavirus-2: SARS-CoV-2) has a high homology with other cousin of coronaviruses such as SARS and Middle East respiratory syndrome-related coronavirus (MERS).	1
257251	b26x2e5f		WHO	The neurology of COVID-19 revisited: A proposal from the Environmental Neurology Specialty Group of the World Federation of Neurology to implement international neurological registries				unk	A comprehensive review of the neurological disorders reported during the current COVID-19 pandemic demonstrates that infection with SARS-CoV-2 affects the central nervous system (CNS), the peripheral nervous system (PNS) and the muscle. CNS manifestations include: headache and decreased responsiveness considered initial indicators of potential neurological involvement; anosmia, hyposmia, hypogeus…	2020-01-01	Román, Gustavo C; Spencer, Peter S; Reis, Jacques; Buguet, Alain; Faris, Mostafa El Alaoui; Katrak, Sarosh M; Láinez, Miguel; Medina, Marco Tulio; Meshram, Chandrashekhar; Mizusawa, Hidehiro; Öztürk, Serefnur; Wasay, Mohammad	J Neurol Sci		#197833					218529802	The neurological diseases affecting the PNS and muscle in COVID-19 are less frequent and include Guillain-Barré syndrome; Miller Fisher syndrome; polyneuritis cranialis; and rare instances of viral myopathy with rhabdomyolysis.	1
257991	j195hwyt		WHO	Immunotherapies and COVID-19 related neurological manifestations: a comprehensive review article. (Special issue.)				unk	In December 2019, an outbreak of pandemic severe respiratory distress syndrome coronavirus disease 2019 (COVID-19) initially occurred in China, has spread the world resulted in serious threats to human public health Uncommon neurological manifestations with pathophysiological symptoms were observed in infected patients including headache, seizures, and neuroimmunological disorders Regardless of w…	2020-01-01	Anwar, M. M.	Journal of Immunoassay and Immunochemistry		#1104705					230486183	In December 2019, an outbreak of pandemic severe respiratory distress syndrome coronavirus disease 2019 (COVID-19) initially occurred in China, has spread the world resulted in serious threats to human public health Uncommon neurological manifestations with pathophysiological symptoms were observed in infected patients including headache, seizures, and neuroimmunological disorders Regardless of w…	1
257992	wt46seii		WHO	Immunotherapies and COVID-19 related Neurological manifestations: A Comprehensive Review Article				unk	In December 2019, an outbreak of pandemic severe respiratory distress syndrome coronavirus disease 2019 (COVID-19) initially occurred in China, has spread the world resulted in serious threats to human public health. Uncommon neurological manifestations with pathophysiological symptoms were observed in infected patients including headache, seizures, and neuroimmunological disorders. Regardless of…	2020-01-01	Anwar, Mai M	J Immunoassay Immunochem		#1066163					230486183	Recently, the use of immunotherapy has been emerged in fighting against COVID-19 infection despite the uncertain efficiency in managing COVID-19 related disorders or even its proven failure by increasing its severity.	1
257993	wt46seii		WHO	Immunotherapies and COVID-19 related Neurological manifestations: A Comprehensive Review Article				unk	In December 2019, an outbreak of pandemic severe respiratory distress syndrome coronavirus disease 2019 (COVID-19) initially occurred in China, has spread the world resulted in serious threats to human public health. Uncommon neurological manifestations with pathophysiological symptoms were observed in infected patients including headache, seizures, and neuroimmunological disorders. Regardless of…	2020-01-01	Anwar, Mai M	J Immunoassay Immunochem		#1006319					230486183	Recently, the use of immunotherapy has been emerged in fighting against COVID-19 infection despite the uncertain efficiency in managing COVID-19 related disorders or even its proven failure by increasing its severity.	1
259389	l3qy1gbd		WHO	COVID-19 and stroke: A review				unk	COVID-19 patients have presented with a wide range of neurological disorders, among which stroke is the most devastating. We have reviewed current studies, case series, and case reports with a focus on COVID-19 patients complicated with stroke, and presented the current understanding of stroke in this patient population. As evidenced by increased D-dimer, fibrinogen, factor VIII and von Willebran…	2020-01-01	Qi, Xiaoming; Keith, Kristin A; Huang, Jason H			#926620					226966840	We have reviewed current studies, case series, and case reports with a focus on COVID-19 patients complicated with stroke, and presented the current understanding of stroke in this patient population.	1
259886	9jfc3u84		WHO	Neurological Predictors of Clinical Outcomes in Hospitalized Patients With COVID-19				unk	Introduction: Multiple risk factors of mortality have been identified in patients with COVID-19. Here, we sought to determine the effect of a history of neurological disorder and development of neurological manifestations on mortality in hospitalized patients with COVID-19. Methods: From March 20 to May 20, 2020, hospitalized patients with laboratory confirmed or highly suspected COVID-19 were id…	2020-01-01	Salahuddin, Hisham; Afreen, Ehad; Sheikh, Irfan S; Lateef, Sohaib; Dawod, Giana; Daboul, Judy; Karim, Nurose; Gharaibeh, Khaled; Al-Chalabi, Mustafa; Park, Sihyeong; Castonguay, Alicia C; Assaly, Ragheb; Safi, Fadi; Matal, Marla; Sheikh, Ajaz; Tietjen, Gretchen; Malaiyandi, Deepa; James, Elysia; Ali, Imran; Zaidi, Syed F; Abdelwahed, Ahmad; Kung, Vieh; Burgess, Richard; Jumaa, Mouhammad A	Front Neurol		#1076472					226077536	Of the cohort, 240(41.8%) patients had a prior history of neurological disease (HND), of which 204 (35.5%) had a major history of neurological disease (HND). Conclusions: In this retrospective study, history of pre-existing neurological disease in hospitalized COVID-19 patients did not impact mortality; however, development of major neurological manifestations during disease course was found to b…	1
262268	scvpzwl5		WHO	Herramientas de salud digital para superar la brecha de atención en epilepsia antes, durante y después de la pandemia de COVID-19./ [E-health tools to overcome the gap in epilepsy care before, during and after COVID-19 pandemics]				unk	INTRODUCTION: Epilepsy is a common chronic neurological disorder that affects around 50 million worldwide and there is an abundance of literature on the health care gap for this sector of the population. This gap will increase with the current pandemic due to COVID-19. AIM: To evaluate the current availability of digital health tools for the care of people with epilepsy according to the world med…	2020-01-01	Santos-Peyret, A; Durón, R M; Sebastián-Díaz, M A; Crail-Meléndez, D; Goméz-Ventura, S; Briceño-González, E; Rito, Y; Martínez-Juárez, I E	Rev Neurol		#116388					216107627	CONCLUSIONS: Although there is little literature on the use of digital health tools focused on epilepsy, there are several that can be used to fight the attention gap, especially in this global pandemic by COVID-19 that forces quarantines of people and communities for long periods.	1
272932	u9ky2gjk		WHO	PND29 Results from a Prospective Study Comparing the Cost Effectiveness of a NOVEL Neurology Lead Outpatient Plasma Exchange Service to the Standard IVIG at the Wessex Neurological Centre, UK				unk	Introduction: Plasma exchange (PLEX) is an effective treatment for antibody-mediated neurological disorders and has been shown to be equally efficacious to intravenous immunoglobulin (IVIg)1 PLEX is often performed in an intensive care environment via membrane filtration which requires central venous access However, PLEX can also be delivered with a centrifugation system via peripheral access, fo…	2020-01-01	Klemencic Kozul, T.; Donovan, C.; Pinto, A. A.; Osman, C.	Value in Health		#988644					230627098	Introduction: Plasma exchange (PLEX) is an effective treatment for antibody-mediated neurological disorders and has been shown to be equally efficacious to intravenous immunoglobulin (IVIg)1 PLEX is often performed in an intensive care environment via membrane filtration which requires central venous access However, PLEX can also be delivered with a centrifugation system via peripheral access, fo…	1
273480	5e8n6ir0		WHO	A SARS-CoV-2 koronavírus által okozott COVID-19-járvány neurológiai vonatkozásai./ [Neurological aspects of the COVID-19 pandemic caused by the SARS-CoV-2 coronavirus]				unk	By the spring of 2020 the COVID-19 outbreak caused by the new SARS-CoV-2 coronavirus has become a pandemic, requiring fast and efficient reaction from societies and health care systems all over the world. Fever, coughing and dyspnea are considered the major signs of COVID-19. In addition to the involvement of the respiratory system, the infection may result in other symptoms and signs as well. Ba…	2020-01-01	Bereczki, Dániel; Stang, Rita; Böjti, Péter; Kovács, Tibor	Ideggyogy Sz		#614107					220046036	It will be the task of the future to estimate the collateral damage caused by the COVID-19 epidemic on the outcome of other neurological disorders, and to screen for the possible late neurological complications of the SARS-CoV-2 coronavirus infection.	1
273481	5e8n6ir0		WHO	A SARS-CoV-2 koronavírus által okozott COVID-19-járvány neurológiai vonatkozásai./ [Neurological aspects of the COVID-19 pandemic caused by the SARS-CoV-2 coronavirus]				unk	By the spring of 2020 the COVID-19 outbreak caused by the new SARS-CoV-2 coronavirus has become a pandemic, requiring fast and efficient reaction from societies and health care systems all over the world. Fever, coughing and dyspnea are considered the major signs of COVID-19. In addition to the involvement of the respiratory system, the infection may result in other symptoms and signs as well. Ba…	2020-01-01	Bereczki, Dániel; Stang, Rita; Böjti, Péter; Kovács, Tibor	Ideggyogy Sz		#614106					220046036	It will be the task of the future to estimate the collateral damage caused by the COVID-19 epidemic on the outcome of other neurological disorders, and to screen for the possible late neurological complications of the SARS-CoV-2 coronavirus infection.	1
277186	etnih2vu		WHO	COVID-19: Can the symptomatic SARS-CoV-2 infection affect the homeostasis of the gut-brain-microbiota axis?				unk	COVID-19 is associated with acute and lethal pneumonia, causing the severe acute respiratory syndrome (SARS), which is not confined to the respiratory tract, as demonstrated by clinical evidence of the involvement of multiple organs, including the central nervous system (CNS) In this context, we hypothesized that both oligosymptomatic and symptomatic patients present an imbalance in the microbiot…	2020-01-01	Chaves Andrade, Marileia; Souza de Faria, Rodolfo; Avelino Mota Nobre, Sergio	Medical Hypotheses		#726782					221276221	COVID-19 is associated with acute and lethal pneumonia, causing the severe acute respiratory syndrome (SARS), which is not confined to the respiratory tract, as demonstrated by clinical evidence of the involvement of multiple organs, including the central nervous system (CNS) In this context, we hypothesized that both oligosymptomatic and symptomatic patients present an imbalance in the microbiot…	1
279365	kne4wfqg		WHO	Neurological manifestations in COVID-19 pandemic				unk	Five major categories of COVID-19 related neurological disorders emerged: encephalopathies, often with agitation, delirium and psychosis Their physiopathology is probably mixed (general sepsis-induced inflammation, hypoxemia, renal failure, hypercoagulability, direct viral aggression);dysimmune CNS disorders (acute disseminated encephalomyelitis, more rarely Miller–Fisher syndrome, acute haemorrh…	2020-01-01	Sellal, F.; Tazii, R.; Ahle, G.; Hautecloque, G.	Pratique Neurologique - FMC		#765499					226512973	Five major categories of COVID-19 related neurological disorders emerged: encephalopathies, often with agitation, delirium and psychosis Their physiopathology is probably mixed (general sepsis-induced inflammation, hypoxemia, renal failure, hypercoagulability, direct viral aggression);dysimmune CNS disorders (acute disseminated encephalomyelitis, more rarely Miller–Fisher syndrome, acute haemorrh…	1
281794	dmus7xmg		WHO	The emerging spectrum of COVID-19 neurology: clinical, radiological and laboratory findings				unk	Preliminary clinical data indicate that severe acute respiratory syndrome coronavirus 2 (SARS-CoV-2) infection is associated with neurological and neuropsychiatric illness. Responding to this, a weekly virtual coronavirus disease 19 (COVID-19) neurology multi-disciplinary meeting was established at the National Hospital, Queen Square, in early March 2020 in order to discuss and begin to understan…	2020-01-01	Paterson, Ross W; Brown, Rachel L; Benjamin, Laura; Nortley, Ross; Wiethoff, Sarah; Bharucha, Tehmina; Jayaseelan, Dipa L; Kumar, Guru; Raftopoulos, Rhian E; Zambreanu, Laura; Vivekanandam, Vinojini; Khoo, Anthony; Geraldes, Ruth; Chinthapalli, Krishna; Boyd, Elena; Tuzlali, Hatice; Price, Gary; Christofi, Gerry; Morrow, Jasper; McNamara, Patricia; McLoughlin, Benjamin; Lim, Soon Tjin; Mehta, Puj…	Brain		#1066271					220412374	Five major categories emerged: (i) encephalopathies (n = 10) with delirium/psychosis and no distinct MRI or CSF abnormalities, and with 9/10 making a full or partial recovery with supportive care only; (ii) inflammatory CNS syndromes (n = 12) including encephalitis (n = 2, para- or post-infectious), acute disseminated encephalomyelitis (n = 9), with haemorrhage in five, necrosis in one, and myeli…	1
281795	dmus7xmg		WHO	The emerging spectrum of COVID-19 neurology: clinical, radiological and laboratory findings				unk	Preliminary clinical data indicate that severe acute respiratory syndrome coronavirus 2 (SARS-CoV-2) infection is associated with neurological and neuropsychiatric illness. Responding to this, a weekly virtual coronavirus disease 19 (COVID-19) neurology multi-disciplinary meeting was established at the National Hospital, Queen Square, in early March 2020 in order to discuss and begin to understan…	2020-01-01	Paterson, Ross W; Brown, Rachel L; Benjamin, Laura; Nortley, Ross; Wiethoff, Sarah; Bharucha, Tehmina; Jayaseelan, Dipa L; Kumar, Guru; Raftopoulos, Rhian E; Zambreanu, Laura; Vivekanandam, Vinojini; Khoo, Anthony; Geraldes, Ruth; Chinthapalli, Krishna; Boyd, Elena; Tuzlali, Hatice; Price, Gary; Christofi, Gerry; Morrow, Jasper; McNamara, Patricia; McLoughlin, Benjamin; Lim, Soon Tjin; Mehta, Puj…	Brain		#636765					220412374	Five major categories emerged: (i) encephalopathies (n = 10) with delirium/psychosis and no distinct MRI or CSF abnormalities, and with 9/10 making a full or partial recovery with supportive care only; (ii) inflammatory CNS syndromes (n = 12) including encephalitis (n = 2, para- or post-infectious), acute disseminated encephalomyelitis (n = 9), with haemorrhage in five, necrosis in one, and myeli…	1
281892	1z6l12ks		WHO	Neuropathogenesis and Neurologic Manifestations of the Coronaviruses in the Age of Coronavirus Disease 2019: A Review				unk	Importance: Severe acute respiratory syndrome coronavirus 2 (SARS-CoV-2) emerged in December 2019, causing human coronavirus disease 2019 (COVID-19), which has now spread into a worldwide pandemic. The pulmonary manifestations of COVID-19 have been well described in the literature. Two similar human coronaviruses that cause Middle East respiratory syndrome (MERS-CoV) and severe acute respiratory …	2020-01-01	Zubair, Adeel S; McAlpine, Lindsay S; Gardin, Tova; Farhadian, Shelli; Kuruvilla, Deena E; Spudich, Serena	JAMA Neurol		#432560					218984941	Observations: This review serves to summarize available information regarding coronaviruses in the nervous system, identify the potential tissue targets and routes of entry of SARS-CoV-2 into the central nervous system, and describe the range of clinical neurological complications that have been reported thus far in COVID-19 and their potential pathogenesis.	1
281893	1z6l12ks		WHO	Neuropathogenesis and Neurologic Manifestations of the Coronaviruses in the Age of Coronavirus Disease 2019: A Review				unk	Importance: Severe acute respiratory syndrome coronavirus 2 (SARS-CoV-2) emerged in December 2019, causing human coronavirus disease 2019 (COVID-19), which has now spread into a worldwide pandemic. The pulmonary manifestations of COVID-19 have been well described in the literature. Two similar human coronaviruses that cause Middle East respiratory syndrome (MERS-CoV) and severe acute respiratory …	2020-01-01	Zubair, Adeel S; McAlpine, Lindsay S; Gardin, Tova; Farhadian, Shelli; Kuruvilla, Deena E; Spudich, Serena	JAMA neurol. (Print)		#32469387					218984941	Observations: This review serves to summarize available information regarding coronaviruses in the nervous system, identify the potential tissue targets and routes of entry of SARS-CoV-2 into the central nervous system, and describe the range of clinical neurological complications that have been reported thus far in COVID-19 and their potential pathogenesis.	1
284034	ndxnlzmu		WHO	Probiotics in Treatment of Viral Respiratory Infections and Neuroinflammatory Disorders				unk	Inflammation is a biological response to the activation of the immune system by various infectious or non-infectious agents, which may lead to tissue damage and various diseases Gut commensal bacteria maintain a symbiotic relationship with the host and display a critical function in the homeostasis of the host immune system Disturbance to the gut microbiota leads to immune dysfunction both locall…	2020-01-01	Shahbazi, Roghayeh Yasavoli-Sharahi Hamed Alsadi Nawal Ismail Nafissa Matar Chantal	Molecules		#884377					225081304	Inflammation is a biological response to the activation of the immune system by various infectious or non-infectious agents, which may lead to tissue damage and various diseases Gut commensal bacteria maintain a symbiotic relationship with the host and display a critical function in the homeostasis of the host immune system Disturbance to the gut microbiota leads to immune dysfunction both locall…	1
284035	ndxnlzmu		WHO	Probiotics in Treatment of Viral Respiratory Infections and Neuroinflammatory Disorders				unk	Inflammation is a biological response to the activation of the immune system by various infectious or non-infectious agents, which may lead to tissue damage and various diseases. Gut commensal bacteria maintain a symbiotic relationship with the host and display a critical function in the homeostasis of the host immune system. Disturbance to the gut microbiota leads to immune dysfunction both loca…	2020-01-01	Shahbazi, Roghayeh; Yasavoli-Sharahi, Hamed; Alsadi, Nawal; Ismail, Nafissa; Matar, Chantal	Molecules (Basel)		#983191					225081304	In the current paper, we discuss the potential role of probiotics in the treatment of viral respiratory infections, including the COVID-19 disease, as major public health crisis in 2020, and influenza virus infection, as well as treatment of neurological disorders like multiple sclerosis and other mental illnesses.	1
287648	2k7u8184		WHO	Impact of COVID-19 lockdown in children with neurological disorders in Italy				unk	BACKGROUND: The costs and benefits of full lockdown measures are debated. Neurologically impaired children are a vulnerable population with specific needs in terms of protection against infection and access to health services. OBJECTIVES: We investigated the effects of lockdown on the health of children with neurological disorders and on their access to care during lockdown. METHODS: Data from 51…	2020-01-01	Bova, Stefania Maria; Basso, Martina; Bianchi, Marta Francesca; Savaré, Laura; Ferrara, Giusi; Mura, Eleonora; Redaelli, Maria Gaia; Olivieri, Ivana; Veggiotti, Pierangelo	Disabil Health J		#978255					229690242	METHODS: Data from 514 children (282 males - 232 females) were collected through physician-administered interviews to investigate: the occurrence of viral-like physical symptoms, the correlation between the risk of developing such symptoms and several demographic and clinical variables, the occurrence of any worsening of the children's neurological conditions during lockdown, and their access to …	1
290618	ty880unh		WHO	COVID-19: dealing with a potential risk factor for chronic neurological disorders				unk	SARS-CoV2 infection is responsible for a complex clinical syndrome, named Coronavirus Disease 2019 (COVID-19), whose main consequences are severe pneumonia and acute respiratory distress syndrome. Occurrence of acute and subacute neurological manifestations (encephalitis, stroke, headache, seizures, Guillain-Barrè syndrome) is increasingly reported in patients with COVID-19. Moreover, SARS-CoV2 i…	2020-01-01	Schirinzi, Tommaso; Landi, Doriana; Liguori, Claudio	J. neurol		#734095					221341990	SARS-CoV2 infection is responsible for a complex clinical syndrome, named Coronavirus Disease 2019 (COVID-19), whose main consequences are severe pneumonia and acute respiratory distress syndrome.	1
292551	dn5u9vf9		WHO	The cognitive consequences of the COVID-19 epidemic: collateral damage?				unk	Recovery from coronavirus disease 2019 (COVID-19) will be principally defined in terms of remission from respiratory symptoms; however, both clinical and animal studies have shown that coronaviruses may spread to the nervous system. A systematic search on previous viral epidemics revealed that while there has been relatively little research in this area, clinical studies have commonly reported ne…	2020-01-01	Ritchie, Karen; Chan, Dennis; Watermeyer, Tam	Brain Commun		#436354					219755182	Recovery from coronavirus disease 2019 (COVID-19) will be principally defined in terms of remission from respiratory symptoms; however, both clinical and animal studies have shown that coronaviruses may spread to the nervous system.	1
292637	4ntgq7su		WHO	Neurological manifestations of COVID-19 and other coronavirus infections: A systematic review				unk	BACKGROUND: Increasing research reports neurological manifestations of COVID-19 patients. SARS-CoV-2 shares homology with other human coronaviruses that have also had nervous system involvement. OBJECTIVE: To review the neurological aspects of SARS-cov2 and other coronavirus, including transmission pathways, mechanisms of invasion into the nervous system, and mechanisms of neurological disease. M…	2020-01-01	Montalvan, V; Lee, J; Bueso, T; De Toledo, J; Rivas, K	Clin Neurol Neurosurg		#308264					218644081	CONCLUSION: An increasing number of reports of COVID-19 patients with neurological disorders add to emergent experimental models with neuro-invasion as a reasonable concern that SARS-CoV-2 is a new neuropathogen.	1
293285	5452ycv3		WHO	Impact of Movement Control Order (MCO) due to Coronavirus Disease (COVID-19) on Food Waste Generation: A Case Study in Klang Valley, Malaysia				unk	The outbreak of a neurological disorder was first discovered as a new coronavirus (2019-nCoV) in Wuhan, China The infection spread rapidly in China and throughout the world, including Malaysia Malaysia recorded its initial case on 25 January 2020 with intensifying numbers since March 2020 Due to this uncertain circumstance, Malaysia has introduced the Movement Control Order (MCO) with the main ai…	2020-01-01	Ismail, M. H.; Ghazi, T. I. M.; Hamzah, M. H.; Manaf, L. A.; Tahir, R. M.; Nasir, A. M.; Omar, A. E.	Sustainability		#971786					226619345	The outbreak of a neurological disorder was first discovered as a new coronavirus (2019-nCoV) in Wuhan, China The infection spread rapidly in China and throughout the world, including Malaysia Malaysia recorded its initial case on 25 January 2020 with intensifying numbers since March 2020 Due to this uncertain circumstance, Malaysia has introduced the Movement Control Order (MCO) with the main ai…	1
293286	5452ycv3		WHO	Impact of Movement Control Order (MCO) due to Coronavirus Disease (COVID-19) on Food Waste Generation: A Case Study in Klang Valley, Malaysia				unk	The outbreak of a neurological disorder was first discovered as a new coronavirus (2019-nCoV) in Wuhan, China The infection spread rapidly in China and throughout the world, including Malaysia Malaysia recorded its initial case on 25 January 2020 with intensifying numbers since March 2020 Due to this uncertain circumstance, Malaysia has introduced the Movement Control Order (MCO) with the main ai…	2020-01-01	Heikal Ismail, Muhammad Ghazi Tinia Idaty Mohd.; Hamzah, Muhammad Hazwan Manaf Latifah Abd Tahir Ramli Mohd Mohd Nasir Ahadi Ehsan Omar Ammar	Sustainability		#896350					226619345	The outbreak of a neurological disorder was first discovered as a new coronavirus (2019-nCoV) in Wuhan, China The infection spread rapidly in China and throughout the world, including Malaysia Malaysia recorded its initial case on 25 January 2020 with intensifying numbers since March 2020 Due to this uncertain circumstance, Malaysia has introduced the Movement Control Order (MCO) with the main ai…	1
298886	5044ruwl		WHO	COVID-19 and the nervous system				unk	A pandemic due to novel coronavirus arose in mid-December 2019 in Wuhan, China, and in 3 months' time swept the world. The disease has been referred to as COVID-19, and the causative agent has been labelled SARS-CoV-2 due to its genetic similarities to the virus (SARS-CoV-1) responsible for the severe acute respiratory syndrome (SARS) epidemic nearly 20 years earlier. The spike proteins of both v…	2020-01-01	Berger, Joseph R	J Neurovirol		#343416					218860128	The ACE-2 receptor can be found in nervous system tissue and endothelial cells among the tissues of many other organs.Neurological complications have been observed with COVID-19.	1
312172	fnh91bwn		WHO	COVID-19-Associated Neurological Disorders: The Potential Route of CNS Invasion and Blood-Brain Relevance				unk	Severe acute respiratory syndrome coronavirus 2 (SARS-CoV-2) is a novel human coronavirus that has sparked a global pandemic of the coronavirus disease of 2019 (COVID-19). The virus invades human cells through the angiotensin-converting enzyme 2 (ACE2) receptor-driven pathway, primarily targeting the human respiratory tract. However, emerging reports of neurological manifestations demonstrate the…	2020-01-01	Achar, Aneesha; Ghosh, Chaitali			#895333					226205169	This review highlights the possible routes by which SARS-CoV-2 may invade the central nervous system (CNS) and provides insight into recent case reports of COVID-19-associated neurological disorders, namely ischaemic stroke, encephalitis, encephalopathy, epilepsy, neurodegenerative diseases, and inflammatory-mediated neurological disorders.	1
318064	j6zlnv6s		WHO	Underlying conditions in adults with COVID-19				unk	BACKGROUND: Cardiovascular diseases, cancer, type-2 diabetes and chronic obstructive pulmonary disease (COPD) were initially noted as the most common diseases among individuals who were hospitalised for COVID-19 However, the evidence base is weak The objective of this study is to describe how selected diseases were distributed among adults with confirmed COVID-19 (COVID-19 positive tests) and amo…	2020-01-01	Nystad, W.; Hjellvik, V.; Larsen, I. K.; Ariansen, I.; Helland, E.; Johansen, K. I.; Gulbrandsen, J.; Gulseth, H. L.; Eide, H. N.; Håberg, S. E.; Karlstad, Ø Bakken I. J.	Tidsskr Nor Laegeforen		#809225					222151946	BACKGROUND: Cardiovascular diseases, cancer, type-2 diabetes and chronic obstructive pulmonary disease (COPD) were initially noted as the most common diseases among individuals who were hospitalised for COVID-19 However, the evidence base is weak The objective of this study is to describe how selected diseases were distributed among adults with confirmed COVID-19 (COVID-19 positive tests) and amo…	1
321033	702fd46t		WHO	Real-time assessment of COVID-19 prevalence among multiple sclerosis patients: a multicenter European study				unk	We assessed the prevalence and impact of COVID-19 among multiple sclerosis (MS) patients across Europe by leveraging participant data collected as part of the ongoing EU IMI2 RADAR-CNS major programme aimed at finding new ways of monitoring neurological disorders using wearable devices and smartphone technology. In the present study, 399 patients of RADAR-MS have been included (mean age 43.9 year…	2020-01-01	Dalla Costa, Gloria; Leocani, Letizia; Montalban, Xavier; Guerrero, Ana Isabel; Sørensen, Per Soelberg; Magyari, Melinda; Dobson, Richard J B; Cummins, Nicholas; Narayan, Vaibhav A; Hotopf, Matthew; Comi, Giancarlo	Neurol Sci		#621528					220309407	We assessed the prevalence and impact of COVID-19 among multiple sclerosis (MS) patients across Europe by leveraging participant data collected as part of the ongoing EU IMI2 RADAR-CNS major programme aimed at finding new ways of monitoring neurological disorders using wearable devices and smartphone technology.	1
327691	u6cjs2zr		WHO	Neurological and mental disorders associated with COVID-19/ Неврологические и психические расстройства, ассоциированные с COVID-19				unk	The article presents a narrative review, clinical observations. Special attention is given to the pathogenesis, features of neurological manifestations and mental disorders, neurological complications in coronavirus infection, illustrated by clinical cases. Neurological disorders occur in approximately 36,4% patients with COVID-19. Currently, severe viral hemorrhagic encephalitis, toxic encephalo…	2020-01-01	Novikova, L. B.; Akopian, A. P.; Sharapova, K. M.; Latypova, R. F.	Arter. Hypertens.		#660177					226550307	Despite numerous publications on the neurological pathology in COVID-19, pathogenesis, risk factors, and relation between neurological disorders and coronavirus infection remain unclear.	1
329322	wtrbzn46		WHO	Highlights from this issue				unk	[ ]neurologists are sometimes asked about vaccination, typically by patients with immune-mediated neurological disorders, especially multiple sclerosis, or those taking immunosuppressive agents Some predictions made with confidence despite COVID-19: patients will still develop neurological disorders;neurologists will continue to perform a neurological examination (with appropriate precautions) an…	2020-01-01	Smith, Phil E. M.; Fuller, Geraint N.	Practical Neurology		#939917					40755254	[ ]neurologists are sometimes asked about vaccination, typically by patients with immune-mediated neurological disorders, especially multiple sclerosis, or those taking immunosuppressive agents Some predictions made with confidence despite COVID-19: patients will still develop neurological disorders;neurologists will continue to perform a neurological examination (with appropriate precautions) an…	1
331729	uky93fpq		WHO	Patients' Experiences of Remote Neurology Consultations during the COVID-19 Pandemic				unk	Telemedicine has been widely implemented during the COVID-19 global pandemic to enable continuity of care of chronic illnesses. We modified our general neurology clinic to be conducted using remote audio-only telephone consultations. We included all patients over a 10-week period who agreed to both a telephone consultation and a questionnaire afterwards in order to ascertain the patient's perspec…	2020-01-01	McKenna, Mary Clare; Al-Hinai, Mahmood; Bradley, David; Doran, Elisabeth; Hunt, Isabelle; Hutchinson, Siobhan; Langan, Yvonne; O039,; Rourke, Deirdre; Qasem, Raga; Redmond, Janice; Troy, Emma; Doherty, Colin P	Eur Neurol		#927299					226259735	For the most part, patients found remote consultations either "just as good" (67.1%) or "better" (9.0%) than face-to-face consultations.	1
333135	bwss3k3n		WHO	Neurological Aspects of the COVID-19 Pandemic				unk	The recent outbreak of the novel coronavirus, SARS-CoV-2 – which causes COVID-19 – has rapidly reached pandemic proportions, causing widespread morbidity and mortality It has had a major impact on society in general, and in medicine and health in particular Although primarily a potentially fatal respiratory pathogen, SARS-CoV-2, like other coronaviruses, can be neurotropic Its receptor, angiotens…	2020-01-01	Zirra, A.; Constantinescu, C. S.	European Neurological Review		#1006796					229650004	The recent outbreak of the novel coronavirus, SARS-CoV-2 – which causes COVID-19 – has rapidly reached pandemic proportions, causing widespread morbidity and mortality It has had a major impact on society in general, and in medicine and health in particular Although primarily a potentially fatal respiratory pathogen, SARS-CoV-2, like other coronaviruses, can be neurotropic Its receptor, angiotens…	1
334702	2lam1nko		WHO	COVID-19-Related Intracerebral Hemorrhage				unk	Intracerebral hemorrhage (ICH) is a common and severe neurological disorder and is associated with high rates of mortality and morbidity ICH is associated with old age and underlying conditions such as hypertension and diabetes mellitus The COVID-19 pandemic is associated with neurological symptoms and complications including ICH For instance, the mechanisms by which COVID-19 may contribute to he…	2020-01-01	Pavlov, Valentin Beylerli Ozal Gareev Ilgiz Torres Solis Luis Fernando Solís Herrera Arturo Aliev Gjumrakch	Frontiers in Aging Neuroscience		#890340					224818974	Intracerebral hemorrhage (ICH) is a common and severe neurological disorder and is associated with high rates of morbidity and mortality ICH is associated with old age and underlying conditions such as hypertension and diabetes mellitus The COVID-19 pandemic is associated with neurological symptoms and complications including ICH For instance, the mechanisms by which COVID-19 may contribute to he…	1
334888	erhbur1e		WHO	COVID-19 and multiorgan failure: A narrative review on potential mechanisms				unk	The outbreak of severe acute respiratory syndrome coronavirus 2 (SARS-CoV2) in December 2019 form Wuhan, China leads to coronavirus disease 2019 (COVID-19) pandemic. While the common cold symptoms are observed in mild cases, COVID-19 is accompanied by multiorgan failure in severe patients. The involvement of different organs in severe patients results in lengthening the hospitalization duration a…	2020-01-01	Mokhtari, Tahmineh; Hassani, Fatemeh; Ghaffari, Neda; Ebrahimi, Babak; Yarahmadi, Atousa; Hassanzadeh, Ghomareza	J Mol Histol		#813346					222133485	The multi-organ dysfunction is characterized by acute lung failure, acute liver failure, acute kidney injury, cardiovascular disease, and as well as a wide spectrum of hematological abnormalities and neurological disorders.	1
334982	xxqwuwaf		WHO	Facing the real time challenges of the COVID-19 emergency for child neuropsychology service in Milan				unk	BACKGROUND: In Italy, due to the COVID-19 emergency, hospitals and health services were required to undergo rapid changes in organization and assistance delivery in order to control the epidemic outbreak The confinement of the population and the outbreak impact on health care systems disrupted the routine care for non COVID-19 patients Particular challenges have been faced for services working wi…	2020-01-01	Taddei, M.; Bulgheroni, S.	Res Dev Disabil		#811818					221859876	BACKGROUND: In Italy, due to the COVID-19 emergency, hospitals and health services were required to undergo rapid changes in organization and assistance delivery in order to control the epidemic outbreak The confinement of the population and the outbreak impact on health care systems disrupted the routine care for non COVID-19 patients Particular challenges have been faced for services working wi…	1
335042	rduj4did		WHO	Neurology and COVID-19: Acting now. Preparing for future				unk	COVID-19 has a wide-ranging and multimodal neurological impact First, several neurological symptoms and complications are commonly observed in patients with COVID-19 Second, medications and vaccinations used to counter the disease can have secondary neurological effects Third, patients with pre-existing neurological disorders bear an increased health-risk due to COVID-19 And finally, the pandemic…	2020-01-01	Aggarwal, A.; Singhal, T.; Bhatt, M.	Annals of Indian Academy of Neurology		#820096					221381439	COVID-19 has a wide-ranging and multimodal neurological impact First, several neurological symptoms and complications are commonly observed in patients with COVID-19 Second, medications and vaccinations used to counter the disease can have secondary neurological effects Third, patients with pre-existing neurological disorders bear an increased health-risk due to COVID-19 And finally, the pandemic…	1
336684	k6gf2p1s		WHO	In silico identification of strong binders of the SARS-CoV-2 receptor-binding domain. (Special section: Therapeutic targets and pharmacological treatment of COVID-19.)				unk	The world is currently witnessing the spread of the deadly severe acute respiratory syndrome coronavirus 2 (SARS-CoV-2) that causes the coronavirus disease 2019 (COVID-19) In less than three months since the first cases were reported, the World Health Organization declared it a pandemic disease Although several treatment and prevention strategies are currently under investigation, a continuous ef…	2020-01-01	Behloul, N.; Baha, S.; Guo, YuQian Yang ZhiFang Shi RuiHua Meng JiHong	European Journal of Pharmacology		#1049785					226199748	The world is currently witnessing the spread of the deadly severe acute respiratory syndrome coronavirus 2 (SARS-CoV-2) that causes the coronavirus disease 2019 (COVID-19) In less than three months since the first cases were reported, the World Health Organization declared it a pandemic disease Although several treatment and prevention strategies are currently under investigation, a continuous ef…	1
336884	y68xq8ja		WHO	Exacerbation of neurological symptoms and COVID-19 severity in patients with preexisting neurological disorders and COVID-19: A systematic review				unk	BACKGROUND: Patients with chronic diseases likely develop severe 2019 coronavirus disease (COVID-19). However, little is known about the effects of COVID-19 on patients with neurological disorders. We conducted a systematic review to evaluate the severity of COVID-19 and its effect on neurological symptoms in patients with preexisting neurological disorder and COVID-19. METHODS: We searched the M…	2020-01-01	Kubota, Takafumi; Kuroda, Naoto	Clin Neurol Neurosurg		#1009379					226222776	Of 232 patients, 74 (31.9 %) showed exacerbation of preexisting neurological symptoms of dementia (55/92; 59.5 %), Parkinson's disease (10/17; 58.8 %), epilepsy (1/1; 100 %), and unspecified neurological disorders (8/106; 7.5 %).	1
336885	y68xq8ja		WHO	Exacerbation of neurological symptoms and COVID-19 severity in patients with preexisting neurological disorders and COVID-19: A systematic review				unk	BACKGROUND: Patients with chronic diseases likely develop severe 2019 coronavirus disease (COVID-19). However, little is known about the effects of COVID-19 on patients with neurological disorders. We conducted a systematic review to evaluate the severity of COVID-19 and its effect on neurological symptoms in patients with preexisting neurological disorder and COVID-19. METHODS: We searched the M…	2020-01-01	Kubota, Takafumi; Kuroda, Naoto	Clin Neurol Neurosurg		#893692					226222776	Of 232 patients, 74 (31.9 %) showed exacerbation of preexisting neurological symptoms of dementia (55/92; 59.5 %), Parkinson's disease (10/17; 58.8 %), epilepsy (1/1; 100 %), and unspecified neurological disorders (8/106; 7.5 %).	1
338450	5gtayuz9		WHO	Neurological Comorbidity Is a Predictor of Death in Covid-19 Disease: A Cohort Study on 576 Patients				unk	Introduction: Prognosis of Coronavirus disease 2019 (Covid-19) patients with vascular risk factors, and certain comorbidities is worse. The impact of chronic neurological disorders (CND) on prognosis is unclear. We evaluated if the presence of CND in Covid-19 patients is a predictor of a higher in-hospital mortality. As secondary endpoints, we analyzed the association between CND, Covid-19 severi…	2020-01-01	García-Azorín, David; Martínez-Pías, Enrique; Trigo, Javier; Hernández-Pérez, Isabel; Valle-Peñacoba, Gonzalo; Talavera, Blanca; Simón-Campo, Paula; de Lera, Mercedes; Chavarría-Miranda, Alba; López-Sanz, Cristina; Gutiérrez-Sánchez, María; Martínez-Velasco, Elena; Pedraza, María; Sierra, Álvaro; Gómez-Vicente, Beatriz; Guerrero, Ángel; Ezpeleta, David; Peñarrubia, María Jesús; Gómez-Herreras, Jo…	Front. Neurol.		#686052					220365788	Introduction: Prognosis of Coronavirus disease 2019 (Covid-19) patients with vascular risk factors, and certain comorbidities is worse. Presence of CND was an independent predictor of death (HR 2.129, 95% CI: 1.382–3.280) but not a severer Covid-19 disease (OR: 1.75, 95% CI: 0.970–3.158).	1
339093	241k11ou		WHO	Patients with COVID-19 and neurological manifestations show undetectable SARS-CoV-2 RNA levels in the cerebrospinal fluid				unk	We report that patients with COVID-19 displaying distinct neurological disorders have undetectable or extremely low levels of SARS-CoV-2 RNA in the cerebrospinal fluid, indicating that viral clearance precede the neurological involvement. This finding points to the need for the development of more sensitive molecular tests and the investigation of other neurotropic pathogens to exclude concurrent…	2020-01-01	Espíndola, Otávio de Melo; Siqueira, Marilda; Soares, Cristiane Nascimento; Lima, Marco Antonio Sales Dantas de; Leite, Ana Claudia Celestino Bezerra; Araujo, Abelardo Queiroz Campos; Brandão, Carlos Otávio; Silva, Marcus Tulius Teixeira	Int J Infect Dis		#526616					219311046	This finding points to the need for the development of more sensitive molecular tests and the investigation of other neurotropic pathogens to exclude concurrent neuroinfection.	1
339357	l9ei8mjl		WHO	Detection of Motor Seizures and Falls in Mobile Application using Machine Learning Classifiers				unk	We have developed a healthcare mobile application, for human activity recognition, monitoring of well-being and detection of individuals going towards a health hazard based on the data collected from sensors embedded in mobile phones and wearables The data from sensors are processed within the mobile application to detect and classify different Activities of Daily Living The developed framework i…	2020-01-01	Zia, S.; Khan, A. N.; Mukhtar, M.; Ali, S. E.; Shahid, J.; Sohail, M.	2020 IEEE International Conference on Industry 4.0, Artificial Intelligence, and Communications Technology, IAICT 2020		#860094					221283576	We have developed a healthcare mobile application, for human activity recognition, monitoring of well-being and detection of individuals going towards a health hazard based on the data collected from sensors embedded in mobile phones and wearables The data from sensors are processed within the mobile application to detect and classify different Activities of Daily Living The developed framework i…	1
343827	5h6lnk80		WHO	[Poststroke motor and cognitive impairments: clinical features and current approaches to rehabilitation]				unk	Stroke is one of the most common neurological diseases with high morbidity, disability and mortality, which is an urgent medical and social problem Clinically, stroke, depending on its nature and location, causes a wide range of neurological disorders, including movement disorders, as well as a variety of cognitive and neuropsychiatric disorders There is an emerging need for new approaches to man…	2020-01-01	Levin, O. S.; Bogolepova, A. N.	Zhurnal Nevrologii i Psikhiatrii Imeni S.S. Korsakova		#994701					229323990	Stroke is one of the most common neurological diseases with high morbidity, disability and mortality, which is an urgent medical and social problem Clinically, stroke, depending on its nature and location, causes a wide range of neurological disorders, including movement disorders, as well as a variety of cognitive and neuropsychiatric disorders There is an emerging need for new approaches to man…	1
344993	n5j4tl3u		WHO	Fighting the War Against COVID-19 via Cell-Based Regenerative Medicine: Lessons Learned from 1918 Spanish Flu and Other Previous Pandemics				unk	The human population is in the midst of battling a rapidly-spreading virus- Severe Acute Respiratory Syndrome Coronavirus 2, responsible for Coronavirus disease 2019 or COVID-19. Despite the resurgences in positive cases after reopening businesses in May, the country is seeing a shift in mindset surrounding the pandemic as people have been eagerly trickling out from federally-mandated quarantine …	2020-01-01	Park, You Jeong; Farooq, Jeffrey; Cho, Justin; Sadanandan, Nadia; Cozene, Blaise; Gonzales-Portillo, Bella; Saft, Madeline; Borlongan, Maximillian C; Borlongan, Mia C; Shytle, R Douglas; Willing, Alison E; Garbuzova-Davis, Svitlana; Sanberg, Paul R; Borlongan, Cesar V			#714013					221111177	Without a vaccine available, three lessons from the 1918 Spanish flu pandemic may arm us in our fight against COVID-19.	1
349055	sv81qbol		WHO	COVID-19 and Neurology				unk	Neurological diseases are the most common and important health burden over the world Coronavirus disease-19 (COVID-19) pandemic is a new and important burden for the neurological area Information related to the neurological involvement of Severe Acute Respiratory syndrome-Coronavirus-2 infection has been increased during the last several months Frequency and mechanisms of neurological involvement…	2020-01-01	Ozturk, Serefnur	Turkish Journal of Neurology		#725253					226870909	Neurological diseases are the most common and important health burden over the world Coronavirus disease-19 (COVID-19) pandemic is a new and important burden for the neurological area Information related to the neurological involvement of Severe Acute Respiratory syndrome-Coronavirus-2 infection has been increased during the last several months Frequency and mechanisms of neurological involvement…	1
350198	qqezm8i0		WHO	Impact of disease-modifying drugs on the severity of COVID-19 infection in multiple sclerosis patients				unk	Recent evidence suggested that neurological manifestations occur in patients with a severe form of coronavirus disease (COVID-19). On the basis of this issue, neurologists are very concerned about patients with neurological disorders, especially multiple sclerosis (MS), as consumers of immunosuppressive or immune-modulating drugs. Therefore, the administration of proper disease-modifying therapie…	2020-01-01	Rostami Mansoor, Sahar; Ghasemi-Kasman, Maryam	J. med. virol		#845065					222302277	Overall, it seems that DMTs do not provoke the COVID-19 infection in the MS patients by declining immune responses and cytokine storm.	1
355831	9t3ymlvu		WHO	Teleneurology based management of Infantile spasms during COVID-19 pandemic: a consensus report by the South Asia Allied West Syndrome Research Group				unk	With telehealth services rescuing patients with chronic neurological disorders during the COVID-19 pandemic, there is a felt need for simplified teleneurology protocols for neurological disorders in children. Infantile spasms is an epileptic encephalopathy where treatment lag is a significant predictor of outcome. It is one such condition where telemedicine can make a remarkable difference when i…	2020-01-01	Madaan, Priyanka; Kumar Sahu, Jitendra; Wanigasinghe, Jithangi; Fatema, Kanij; Linn, Kyaw; Lhamu Mynak, Mimi; Garófalo Gómez, Nicolás; Samia, Pauline; Poudel, Prakash; Chand, Prem; Riikonen, Raili	Epilepsy Behav Rep		#1002483					229723664	However, the adverse effect profile of the first-line therapeutic options, the need for frequent follow-up, underdeveloped telemedicine services, lack of a rational protocol, poor awareness about infantile spasms, a lesser level of parental understanding, and scarcity of pediatric neurologists are the major hurdles in developing countries.	1
356285	s1pwayed		WHO	Teleneurology during the COVID-19 pandemic: A step forward in modernizing medical care				unk	BACKGROUND: The COVID-19 pandemic mandated rapid transition from face-to-face encounters to teleneurology visits. While teleneurology is regularly used in acute stroke care, its application in other branches of neurology was limited. Here we review how the recent pandemic has created a paradigm shift in caring for patients with chronic neurological disorders and how academic institutions have res…	2020-01-01	Roy, Bhaskar; Nowak, Richard J; Roda, Ricardo; Khokhar, Babar; Patwa, Huned S; Lloyd, Thomas; Rutkove, Seward B	J Neurol Sci		#378542					218762942	BACKGROUND: The COVID-19 pandemic mandated rapid transition from face-to-face encounters to teleneurology visits.	1
360018	si1e4btw		WHO	An Italian Neurology Outpatient Clinic Facing SARS-CoV-2 Pandemic: Data From 2,167 Patients				unk	Objective: Neurological sequelae of SARS-CoV-2 infection have already been reported, but there is insufficient data about the impact of the pandemic on the management of the patients with chronic neurological diseases. We aim to analyze the effect of COVID-19 pandemic and social restriction rules on these fragile patients. Methods: Patients with chronic neurologic diseases routinely followed at t…	2020-01-01	Piano, Carla; Di Stasio, Enrico; Primiano, Guido; Janiri, Delfina; Luigetti, Marco; Frisullo, Giovanni; Vollono, Catello; Lucchini, Matteo; Brunetti, Valerio; Monforte, Mauro; Guglielmi, Valeria; Della Marca, Giacomo; Evoli, Amelia; Marra, Camillo; Mirabella, Massimiliano; Quaranta, Davide; Ricci, Enzo; Servidei, Serenella; Silvestri, Gabriella; Bellavia, Simone; Bortolani, Sara; Bove, Francesco;…	Front. Neurol.		#612883					218973229	Methods: Patients with chronic neurologic diseases routinely followed at the outpatient clinic of Gemelli University Hospital, Rome, were assessed for symptoms suggestive of SARS-CoV-2 infection in the pandemic period, consequences of social restrictions, and neurological disease features, concomitant medical conditions, current medical and disease-specific treatments.	1
361065	y7uagf4t		WHO	Neurological manifestations in coronavirus disease 2019				unk	Coronavirus disease 2019 (COVID-19), an infection caused by severe acute respiratory syndrome coronavirus 2 (SARS-CoV-2), is currently hitting the world in the form of a pandemic Given that some reports suggest that this infection can also occur with neurologic manifestations, this narrative review addresses the basic and clinical aspects concerning the nervous system involvement associated with …	2020-01-01	Corona, T.; Rodriguez-Violante, M.; Delgado-Garcia, G.	Gaceta Medica de Mexico		#1041610					221278758	Coronavirus disease 2019 (COVID-19), an infection caused by severe acute respiratory syndrome coronavirus 2 (SARS-CoV-2), is currently hitting the world in the form of a pandemic Given that some reports suggest that this infection can also occur with neurologic manifestations, this narrative review addresses the basic and clinical aspects concerning the nervous system involvement associated with …	1
362599	g7s5z9qn		WHO	Viral Infection-Induced Gut Dysbiosis, Neuroinflammation, and α-Synuclein Aggregation: Updates and Perspectives on COVID-19 and Neurodegenerative Disorders				unk	The current pandemic of coronavirus disease 2019 (COVID-19) has gained increased attention in the neuroscience community, especially taking into account the neuroinvasive potential of its causative agent, the severe acute respiratory syndrome coronavirus 2 (SARS-CoV-2), and the impact of its infection on the structure and function of the brain Apart from the neurotropic properties of SARS-CoV-2, …	2020-01-01	Follmer, C.	ACS Chem Neurosci		#947516					227181503	The current pandemic of coronavirus disease 2019 (COVID-19) has gained increased attention in the neuroscience community, especially taking into account the neuroinvasive potential of its causative agent, the severe acute respiratory syndrome coronavirus 2 (SARS-CoV-2), and the impact of its infection on the structure and function of the brain Apart from the neurotropic properties of SARS-CoV-2, …	1
362600	g7s5z9qn		WHO	Viral Infection-Induced Gut Dysbiosis, Neuroinflammation, and α-Synuclein Aggregation: Updates and Perspectives on COVID-19 and Neurodegenerative Disorders				unk	The current pandemic of coronavirus disease 2019 (COVID-19) has gained increased attention in the neuroscience community, especially taking into account the neuroinvasive potential of its causative agent, the severe acute respiratory syndrome coronavirus 2 (SARS-CoV-2), and the impact of its infection on the structure and function of the brain. Apart from the neurotropic properties of SARS-CoV-2,…	2020-01-01	Follmer, Cristian	ACS chem. neurosci		#983572					227181503	The current pandemic of coronavirus disease 2019 (COVID-19) has gained increased attention in the neuroscience community, especially taking into account the neuroinvasive potential of its causative agent, the severe acute respiratory syndrome coronavirus 2 (SARS-CoV-2), and the impact of its infection on the structure and function of the brain.	1
363958	idro38mz		WHO	A Rare Axonal Variant of Guillain-Barré Syndrome as a Neurological Complication of COVID-19 Infection				unk	Guillain-Barré syndrome (GBS) is a neurological disorder accompanied by several neurological signs and symptoms including progressive weakness and diminished or decreased reflexes. GBS was reported as one of the several neurological complications in MERS-CoV and SARS-CoV outbreaks. Several studies have reported GBS as a neurological complication in recent COVID-19 outbreak. We report on the case …	2020-01-01	Agha Abbaslou, Mojgan; Karbasi, Maryam; Mozhdehipanah, Hossein	Arch Iran Med		#1115682					225082321	Guillain-Barré syndrome (GBS) is a neurological disorder accompanied by several neurological signs and symptoms including progressive weakness and diminished or decreased reflexes.	1
363959	idro38mz		WHO	A Rare Axonal Variant of Guillain-Barré Syndrome as a Neurological Complication of COVID-19 Infection				unk	Guillain-Barré syndrome (GBS) is a neurological disorder accompanied by several neurological signs and symptoms including progressive weakness and diminished or decreased reflexes. GBS was reported as one of the several neurological complications in MERS-CoV and SARS-CoV outbreaks. Several studies have reported GBS as a neurological complication in recent COVID-19 outbreak. We report on the case …	2020-01-01	Agha Abbaslou, Mojgan; Karbasi, Maryam; Mozhdehipanah, Hossein	Arch Iran Med		#892565					225082321	Guillain-Barré syndrome (GBS) is a neurological disorder accompanied by several neurological signs and symptoms including progressive weakness and diminished or decreased reflexes.	1
365023	ikzser54		WHO	How Does SARS-CoV-2 Affect the Central Nervous System? A Working Hypothesis				unk	Interstitial pneumonia was the first manifestation to be recognized as caused by severe acute respiratory syndrome coronavirus 2 (SARS-CoV-2); however, in just a few weeks, it became clear that the coronavirus disease-2019 (COVID-19) overrun tissues and more body organs than just the lungs, so much so that it could be considered a systemic pathology. Several studies reported the involvement of th…	2020-01-01	Panariello, Fabio; Cellini, Lorenzo; Speciani, Maurizio; De Ronchi, Diana; Atti, Anna Rita	Front Psychiatry		#961659					226960013	Since clear evidences of neurological interest have already been shown, by clarifying the topographical distribution and density of ACE2, we will be able to speculate how SARS-CoV-2 may affect the CNS and what is the pathogenetic mechanism by which it contributes to the specific clinical manifestations of the disease.	1
365237	on3zrm12		WHO	Environmental neurology in the tropics				unk	We address the impact of the tropical environment on the human nervous system using the multifaceted approach characteristic of environmental neurology. First, environmental factors are examined according to their nature (physical, chemical and biological) and in relation to human activity and behavior. Some factors are specific to the tropics (climate and infections), while others are non-specif…	2020-01-01	Reis, J; Spencer, P S; Román, G C; Buguet, A	J Neurol Sci		#988478					229326746	Third, we examine the performance of environmental neurology as a clinical discipline in tropical climates, with focus on the diagnostic and therapeutic challenges posed by human African trypanosomiasis.	1
372356	g4duwx4u		WHO	Manifestations neurologiques dans la pandémie de Covid-19				unk	Résumé La Covid-19 peut comporter des troubles neurologiques qui se partagent en 5 grands groupes : Des encéphalopathies, souvent avec agitation, confusion, troubles psychotiques, dont la physiopathogénie est sans doute multiple (syndrome inflammatoire général lié au sepsis, hypoxie, insuffisance rénale, hypercoagulabilité, agression directe du virus) Des syndromes dysimmunitaires du système nerv…	2020-01-01	Sellal, François Tazii; Rim, Ahle; Guido, Hautecloque; Geoffroy,	Pratique Neurologique - FMC		#714205					221115759	Résumé La Covid-19 peut comporter des troubles neurologiques qui se partagent en 5 grands groupes : Des encéphalopathies, souvent avec agitation, confusion, troubles psychotiques, dont la physiopathogénie est sans doute multiple (syndrome inflammatoire général lié au sepsis, hypoxie, insuffisance rénale, hypercoagulabilité, agression directe du virus) Des syndromes dysimmunitaires du systme nerve…	1
380434	bq5owwot	bb9c2ad9f20b600e0149745d5e5917558358231e	Elsevier; Medline; PMC	Patients with COVID-19 and neurological manifestations show undetectable SARS-CoV-2 RNA levels in the cerebrospinal fluid	10.1016/j.ijid.2020.05.123	PMC7271861	32505878	els-covid	Abstract We report that patients with COVID-19 displaying distinct neurological disorders have undetectable or extremely low levels of SARS-CoV-2 RNA in the cerebrospinal fluid, indicating that viral clearance precede the neurological involvement. This finding points to the need for the development of more sensitive molecular tests and the investigation of other neurotropic pathogens to exclude c…	2020-06-04	Espíndola, Otávio de Melo; Siqueira, Marilda; Soares, Cristiane Nascimento; Lima, Marco Antonio Sales Dantas de; Leite, Ana Claudia Celestino Bezerra; Araujo, Abelardo Queiroz Campos; Brandão, Carlos Otávio; Silva, Marcus Tulius Teixeira	Int J Infect Dis				document_parses/pdf_json/bb9c2ad9f20b600e0149745d5e5917558358231e.json		https://www.ncbi.nlm.nih.gov/pubmed/32505878/; https://www.sciencedirect.com/science/article/pii/S1201971220304318?v=s5; https://doi.org/10.1016/j.ijid.2020.05.123; https://api.elsevier.com/content/article/pii/S1201971220304318	219311046	This finding points to the need for the development of more sensitive molecular tests and the investigation of other neurotropic pathogens to exclude concurrent neuroinfection.	1
382199	zvroh7fk	7be2daa58c6390a5b5c5b12e5be247ba2676487d	Elsevier; Medline; PMC	Facing the real time challenges of the COVID-19 emergency for child neuropsychology service in Milan	10.1016/j.ridd.2020.103786	PMC7510541	33007533	no-cc	BACKGROUND: In Italy, due to the COVID-19 emergency, hospitals and health services were required to undergo rapid changes in organization and assistance delivery in order to control the epidemic outbreak. The confinement of the population and the outbreak impact on health care systems disrupted the routine care for non COVID-19 patients. Particular challenges have been faced for services working …	2020-09-23	Taddei, Matilde; Bulgheroni, Sara	Res Dev Disabil				document_parses/pdf_json/7be2daa58c6390a5b5c5b12e5be247ba2676487d.json	document_parses/pmc_json/PMC7510541.xml.json	https://www.ncbi.nlm.nih.gov/pubmed/33007533/; https://www.sciencedirect.com/science/article/pii/S0891422220302183?v=s5; https://api.elsevier.com/content/article/pii/S0891422220302183; https://doi.org/10.1016/j.ridd.2020.103786	221859876	We present the adaptation of our Child Neurology and Developmental Neuropsychology Service at the Developmental Neurology Unit, which is responsible for cognitive and behavioral assessment of children with neurodevelopmental disorders and neurological diseases, on an inpatient/outpatient basis, to the epidemic outbreak.	1
383959	oges3f5u	554a794ecb1d0c787a478c3be908edfeb8faeb52	Elsevier; Medline; PMC	Teleneurology during the COVID-19 pandemic: A step forward in modernizing medical care	10.1016/j.jns.2020.116930	PMC7241381	32460041	no-cc	BACKGROUND: The COVID-19 pandemic mandated rapid transition from face-to-face encounters to teleneurology visits. While teleneurology is regularly used in acute stroke care, its application in other branches of neurology was limited. Here we review how the recent pandemic has created a paradigm shift in caring for patients with chronic neurological disorders and how academic institutions have res…	2020-05-21	Roy, Bhaskar; Nowak, Richard J.; Roda, Ricardo; Khokhar, Babar; Patwa, Huned S.; Lloyd, Thomas; Rutkove, Seward B.	J Neurol Sci				document_parses/pdf_json/554a794ecb1d0c787a478c3be908edfeb8faeb52.json	document_parses/pmc_json/PMC7241381.xml.json	https://www.sciencedirect.com/science/article/pii/S0022510X20302677?v=s5; https://doi.org/10.1016/j.jns.2020.116930; https://www.ncbi.nlm.nih.gov/pubmed/32460041/; https://api.elsevier.com/content/article/pii/S0022510X20302677	218762942	BACKGROUND: The COVID-19 pandemic mandated rapid transition from face-to-face encounters to teleneurology visits.	1
384883	10l6kx3e	172a34dba01e35ce2c5a45fc1c6e2788cf59aefc	Medline; PMC	COVID-19 and the nervous system	10.1007/s13365-020-00840-5	PMC7245181	32447630	no-cc	A pandemic due to novel coronavirus arose in mid-December 2019 in Wuhan, China, and in 3 months’ time swept the world. The disease has been referred to as COVID-19, and the causative agent has been labelled SARS-CoV-2 due to its genetic similarities to the virus (SARS-CoV-1) responsible for the severe acute respiratory syndrome (SARS) epidemic nearly 20 years earlier. The spike proteins of both v…	2020-05-23	Berger, Joseph R.	J Neurovirol				document_parses/pdf_json/172a34dba01e35ce2c5a45fc1c6e2788cf59aefc.json	document_parses/pmc_json/PMC7245181.xml.json	https://doi.org/10.1007/s13365-020-00840-5; https://www.ncbi.nlm.nih.gov/pubmed/32447630/	218860128	The ACE-2 receptor can be found in nervous system tissue and endothelial cells among the tissues of many other organs.	1
388195	aobuhwbi	82f6fd0876d5e9ba20af2f8101ca15da41ca7512	Medline; PMC	Real-time assessment of COVID-19 prevalence among multiple sclerosis patients: a multicenter European study	10.1007/s10072-020-04519-x	PMC7331489	32617741	no-cc	We assessed the prevalence and impact of COVID-19 among multiple sclerosis (MS) patients across Europe by leveraging participant data collected as part of the ongoing EU IMI2 RADAR-CNS major programme aimed at finding new ways of monitoring neurological disorders using wearable devices and smartphone technology. In the present study, 399 patients of RADAR-MS have been included (mean age 43.9 year…	2020-07-02	Dalla Costa, Gloria; Leocani, Letizia; Montalban, Xavier; Guerrero, Ana Isabel; Sørensen, Per Soelberg; Magyari, Melinda; Dobson, Richard J. B.; Cummins, Nicholas; Narayan, Vaibhav A.; Hotopf, Matthew; Comi, Giancarlo	Neurol Sci				document_parses/pdf_json/82f6fd0876d5e9ba20af2f8101ca15da41ca7512.json	document_parses/pmc_json/PMC7331489.xml.json	https://www.ncbi.nlm.nih.gov/pubmed/32617741/; https://doi.org/10.1007/s10072-020-04519-x	220309407	We assessed the prevalence and impact of COVID-19 among multiple sclerosis (MS) patients across Europe by leveraging participant data collected as part of the ongoing EU IMI2 RADAR-CNS major programme aimed at finding new ways of monitoring neurological disorders using wearable devices and smartphone technology.	1
391628	c8xjpo1v	b208ec1259c9fd04ea8b8058d23efc4e896d45c2	Medline; PMC	Probiotics in Treatment of Viral Respiratory Infections and Neuroinflammatory Disorders	10.3390/molecules25214891	PMC7660077	33105830	cc-by	Inflammation is a biological response to the activation of the immune system by various infectious or non-infectious agents, which may lead to tissue damage and various diseases. Gut commensal bacteria maintain a symbiotic relationship with the host and display a critical function in the homeostasis of the host immune system. Disturbance to the gut microbiota leads to immune dysfunction both loca…	2020-10-22	Shahbazi, Roghayeh; Yasavoli-Sharahi, Hamed; Alsadi, Nawal; Ismail, Nafissa; Matar, Chantal	Molecules				document_parses/pdf_json/b208ec1259c9fd04ea8b8058d23efc4e896d45c2.json	document_parses/pmc_json/PMC7660077.xml.json	https://doi.org/10.3390/molecules25214891; https://www.ncbi.nlm.nih.gov/pubmed/33105830/	225081304	In the current paper, we discuss the potential role of probiotics in the treatment of viral respiratory infections, including the COVID-19 disease, as major public health crisis in 2020, and influenza virus infection, as well as treatment of neurological disorders like multiple sclerosis and other mental illnesses.	1
394781	4dqzuy4u	074ff307add918823e3cb7c3f4b56ed0fdcb6150	Medline; PMC	Montelukast Drug May Improve COVID-19 Prognosis: A Review of Evidence	10.3389/fphar.2020.01344	PMC7500361	33013375	cc-by	With the lack of effective therapy, chemoprevention and vaccination, focusing on the immediate repurposing of existing drugs gives hope of curbing the pandemic. Interestingly, montelukast, a drug usually used in asthma, may be proposed as a potential adjuvant therapy in COVID-19. The aim of the present article was to review the properties of montelukast that could be beneficial in COVID-19. Ten e…	2020-09-04	Barré, Jean; Sabatier, Jean-Marc; Annweiler, Cédric	Front Pharmacol				document_parses/pdf_json/074ff307add918823e3cb7c3f4b56ed0fdcb6150.json	document_parses/pmc_json/PMC7500361.xml.json	https://www.ncbi.nlm.nih.gov/pubmed/33013375/; https://doi.org/10.3389/fphar.2020.01344	221499122	Ten experimentally supported properties were retrieved, either related to SARS-CoV-2 (antiviral properties, prevention of endotheliitis and of neurological disorders linked to SARS-CoV-2), and/or related to the host (improvement of atherogenic vascular inflammation, limitation of the ischemia/reperfusion phenomenon, improvement of respiratory symptoms), and/or related to serious COVID-19 outcomes…	1
397443	n1ydl7aj		Medline; PMC	Neurology practice during the COVID‐19 outbreak and post‐pandemic era: experiences and challenges	10.1111/ene.14445	PMC7404871	32779848	no-cc	As severe acute respiratory syndrome coronavirus 2 (SARS‐CoV‐2), the virus that causes COVID‐19, is highly infectious and variable, and given that we now understand a large proportion of asymptomatic carriers can be still infectious [1], it is expected that a normalization of epidemic prevention and control measures will be required for a long time worldwide. Our neurology department at Xuanwu Ho…	2020-07-17	Tang, Yi; Xing, Yi; Cui, Lili; Wu, Chuanjie; Wen, Xinmei; Song, Haiqing; Wu, Liyong; Chang, Hong; Song, Juexian; Wang, Yuping; Zhao, Guoguang	Eur J Neurol						https://www.ncbi.nlm.nih.gov/pubmed/32779848/; https://doi.org/10.1111/ene.14445	220971342	Our neurology department at Xuanwu Hospital in Beijing is one of the national centers for the research and treatment of neurological disorders in China.	1
404887	jbc9nml0	bd2846420cbc62d2ad5ea426be1e77a988700337	Medline; PMC	Reversible Encephalopathy Syndrome (PRES) in a COVID-19 patient	10.1007/s00415-020-10001-7	PMC7312113	32583053	no-cc	Recently WHO has declared novel coronavirus disease 2019 (COVID-19) outbreak a pandemic. Acute respiratory syndrome seems to be the most common manifestation of COVID-19. Besides pneumonia, it has been demonstrated that SARS-CoV-2 infection affects multiple organs, including brain tissues, causing different neurological manifestations, especially acute cerebrovascular disease (ischemic and hemorr…	2020-06-24	Princiotta Cariddi, Lucia; Tabaee Damavandi, Payam; Carimati, Federico; Banfi, Paola; Clemenzi, Alessandro; Marelli, Margherita; Giorgianni, Andrea; Vinacci, Gabriele; Mauri, Marco; Versino, Maurizio	J Neurol				document_parses/pdf_json/bd2846420cbc62d2ad5ea426be1e77a988700337.json	document_parses/pmc_json/PMC7312113.xml.json	https://www.ncbi.nlm.nih.gov/pubmed/32583053/; https://doi.org/10.1007/s00415-020-10001-7	219989292	Besides pneumonia, it has been demonstrated that SARS-CoV-2 infection affects multiple organs, including brain tissues, causing different neurological manifestations, especially acute cerebrovascular disease (ischemic and hemorrhagic stroke), impaired consciousness and skeletal muscle injury.	1
409588	5dh08a2q	04a90b897313d12c25f42f073ed3dd7c33ab4881	Elsevier; Medline; PMC	COVID-19 and Stroke: A Review	10.1016/j.hest.2020.11.001	PMC7670261	33225251	no-cc	COVID-19 patients have presented with a wide range of neurological disorders, among which stroke is the most devastating. We have reviewed current studies, case series, and case reports with a focus on COVID-19 patients complicated with stroke, and presented the current understanding of stroke in this patient population. As evidenced by increased D-dimer, fibrinogen, factor VIII and von Willebran…	2020-11-17	Qi, Xiaoming; Keith, Kristin A.; Huang, Jason H.	Brain Hemorrhages				document_parses/pdf_json/04a90b897313d12c25f42f073ed3dd7c33ab4881.json	document_parses/pmc_json/PMC7670261.xml.json	https://www.sciencedirect.com/science/article/pii/S2589238X20300620?v=s5; https://doi.org/10.1016/j.hest.2020.11.001; https://api.elsevier.com/content/article/pii/S2589238X20300620; https://www.ncbi.nlm.nih.gov/pubmed/33225251/	226966840	We have reviewed current studies, case series, and case reports with a focus on COVID-19 patients complicated with stroke, and presented the current understanding of stroke in this patient population.	1
409913	8rymxkza	12bca9dcdc76eac9e980184ed38f193556c42f96	Medline; PMC	Neurological Comorbidity Is a Predictor of Death in Covid-19 Disease: A Cohort Study on 576 Patients	10.3389/fneur.2020.00781	PMC7358573	32733373	cc-by	Introduction: Prognosis of Coronavirus disease 2019 (Covid-19) patients with vascular risk factors, and certain comorbidities is worse. The impact of chronic neurological disorders (CND) on prognosis is unclear. We evaluated if the presence of CND in Covid-19 patients is a predictor of a higher in-hospital mortality. As secondary endpoints, we analyzed the association between CND, Covid-19 severi…	2020-07-07	García-Azorín, David; Martínez-Pías, Enrique; Trigo, Javier; Hernández-Pérez, Isabel; Valle-Peñacoba, Gonzalo; Talavera, Blanca; Simón-Campo, Paula; de Lera, Mercedes; Chavarría-Miranda, Alba; López-Sanz, Cristina; Gutiérrez-Sánchez, María; Martínez-Velasco, Elena; Pedraza, María; Sierra, Álvaro; Gómez-Vicente, Beatriz; Guerrero, Ángel; Ezpeleta, David; Peñarrubia, María Jesús; Gómez-Herreras, Jo…	Front Neurol				document_parses/pdf_json/12bca9dcdc76eac9e980184ed38f193556c42f96.json	document_parses/pmc_json/PMC7358573.xml.json	https://doi.org/10.3389/fneur.2020.00781; https://www.ncbi.nlm.nih.gov/pubmed/32733373/	220365788	Introduction: Prognosis of Coronavirus disease 2019 (Covid-19) patients with vascular risk factors, and certain comorbidities is worse. Presence of CND was an independent predictor of death (HR 2.129, 95% CI: 1.382–3.280) but not a severer Covid-19 disease (OR: 1.75, 95% CI: 0.970–3.158).	1
417369	2v7bnm2g	7617bd2b145c32359f793b53cd4597e27b9d0821	Medline; PMC	COVID-19-Related Intracerebral Hemorrhage	10.3389/fnagi.2020.600172	PMC7642875	33192492	cc-by	Intracerebral hemorrhage (ICH) is a common and severe neurological disorder and is associated with high rates of mortality and morbidity. ICH is associated with old age and underlying conditions such as hypertension and diabetes mellitus. The COVID-19 pandemic is associated with neurological symptoms and complications including ICH. For instance, the mechanisms by which COVID-19 may contribute to…	2020-10-22	Pavlov, Valentin; Beylerli, Ozal; Gareev, Ilgiz; Torres Solis, Luis Fernando; Solís Herrera, Arturo; Aliev, Gjumrakch	Front Aging Neurosci				document_parses/pdf_json/7617bd2b145c32359f793b53cd4597e27b9d0821.json	document_parses/pmc_json/PMC7642875.xml.json	https://www.ncbi.nlm.nih.gov/pubmed/33192492/; https://doi.org/10.3389/fnagi.2020.600172	224818974	The COVID-19 pandemic is associated with neurological symptoms and complications including ICH.	1
418807	c90vgc47	89ca1bd5c6946298ad0a900c5c2d724feb7c0373; f236346a8eb7f48f0b4ef99f3cecd1d83eef7fac; 65612ef4bef4fba2727439e6781e0850d00fee0e	BioRxiv; Medline; PMC; WHO	Abnormal antibodies to self-carbohydrates in SARS-CoV-2 infected patients	10.1101/2020.10.15.341479	PMC7574254	33083799	cc0	SARS-CoV-2 is a deadly virus that is causing the global pandemic coronavirus disease 2019 (COVID-19). Our immune system plays a critical role in preventing, clearing, and treating the virus, but aberrant immune responses can contribute to deleterious symptoms and mortality. Many aspects of immune responses to SARS-CoV-2 are being investigated, but little is known about immune responses to carbohy…	2020-10-16	Butler, Dorothy L.; Gildersleeve, Jeffrey C.	bioRxiv				document_parses/pdf_json/89ca1bd5c6946298ad0a900c5c2d724feb7c0373.json; document_parses/pdf_json/f236346a8eb7f48f0b4ef99f3cecd1d83eef7fac.json; document_parses/pdf_json/65612ef4bef4fba2727439e6781e0850d00fee0e.json	document_parses/pmc_json/PMC7574254.xml.json	https://doi.org/10.1101/2020.10.15.341479; https://www.ncbi.nlm.nih.gov/pubmed/33083799/	224819672	In COVID-19 patients, we observed abnormally high IgG and IgM antibodies to numerous self-glycans, including gangliosides, N-linked glycans, LacNAc-containing glycans, blood group H, and sialyl Lewis X.	1
421851	ozmgm5bx	9e4a2448ac1e8d915b9c830bd7f6b1a5beb0ccfb	BioRxiv; WHO	COVID-19-associated olfactory dysfunction reveals SARS-CoV-2 neuroinvasion and persistence in the olfactory system	10.1101/2020.11.18.388819			biorxiv	While recent investigations have revealed viral, inflammatory and vascular factors involved in SARS-CoV-2 lung pathogenesis, the pathophysiology of neurological disorders in COVID-19 remains poorly understood. Yet, olfactory and taste dysfunction are rather common in COVID-19, especially in pauci-symptomatic patients which constitutes the most frequent clinical manifestation of the infection. We …	2020-11-18	De Melo, Guilherme Dias; Lazarini, Françoise; Levallois, Sylvain; Hautefort, Charlotte; Michel, Vincent; Larrous, Florence; Verillaud, Benjamin; Aparicio, Caroline; Wagner, Sebastien; Gheusi, Gilles; Kergoat, Lauriane; Kornobis, Etienne; Cokelaer, Thomas; Hervochon, Rémi; Madec, Yoann; Roze, Emmanuel; Salmon, Dominique; Bourhy, Hervé; Lecuit, Marc; Lledo, Pierre-Marie	bioRxiv				document_parses/pdf_json/9e4a2448ac1e8d915b9c830bd7f6b1a5beb0ccfb.json		https://doi.org/10.1101/2020.11.18.388819	227172661	Finally, olfactory mucosa sampling in COVID-19 patients presenting with persistent loss of smell reveals the presence of virus transcripts and of SARS-CoV-2-infected cells, together with protracted inflammation.	1
422555	h0ex5siq	4295245546f258d90caf737fd52297ce340bc712	Elsevier; Medline; PMC	Mental Health Consequences during the Initial Stage of the 2020 Coronavirus Pandemic (COVID-19) in Spain	10.1016/j.bbi.2020.05.040	PMC7219372	32405150	no-cc	The pandemic caused by Covid-19 has been an unprecedented social and health emergency worldwide. This is the first study in the scientific literature reporting the psychological impact of the Covid-19 outbreak in a sample of the Spanish population. A cross-sectional study was conducted through an online survey of 3480 people. The presence of depression, anxiety and post-traumatic stress disorder …	2020-05-13	González-Sanguino, Clara; Ausín, Berta; ÁngelCastellanos, Miguel; Saiz, Jesús; López-Gómez, Aída; Ugidos, Carolina; Muñoz, Manuel	Brain Behav Immun				document_parses/pdf_json/4295245546f258d90caf737fd52297ce340bc712.json	document_parses/pmc_json/PMC7219372.xml.json	https://doi.org/10.1016/j.bbi.2020.05.040; https://www.sciencedirect.com/science/article/pii/S0889159120308126?v=s5; https://api.elsevier.com/content/article/pii/S0889159120308126; https://www.ncbi.nlm.nih.gov/pubmed/32405150/	218615224	Predictive models revealed that the greatest protector for symptomatology was spiritual well-being, while loneliness was the strongest predictor of depression, anxiety and PTSD.	1
423331	7zbl391x	63f584a1569e451aae609db5ccbb4e5cd306b528	Medline; PMC	Impact of disease‐modifying drugs on the severity of COVID‐19 infection in multiple sclerosis patients	10.1002/jmv.26593	PMC7675642	33044760	no-cc	Recent evidence suggested that neurological manifestations occur in patients with a severe form of coronavirus disease (COVID‐19). On the basis of this issue, neurologists are very concerned about patients with neurological disorders, especially multiple sclerosis (MS), as consumers of immunosuppressive or immune‐modulating drugs. Therefore, the administration of proper disease‐modifying therapie…	2020-10-30	Rostami Mansoor, Sahar; Ghasemi‐Kasman, Maryam	J Med Virol				document_parses/pdf_json/63f584a1569e451aae609db5ccbb4e5cd306b528.json	document_parses/pmc_json/PMC7675642.xml.json	https://doi.org/10.1002/jmv.26593; https://www.ncbi.nlm.nih.gov/pubmed/33044760/	222302277	Overall, it seems that DMTs do not provoke the COVID19 infection in the MS patients by declining immune responses and cytokine storm.	1
429927	5bsmx0r7	45cd5b6121e05fddb5101bda3fd485ab68f81b2c	Elsevier; Medline; PMC	COVID-19: Can the symptomatic SARS-CoV-2 infection affect the homeostasis of the gut-brain-microbiota axis?	10.1016/j.mehy.2020.110206	PMC7444650	33254513	no-cc	COVID-19 is associated with acute and lethal pneumonia, causing the severe acute respiratory syndrome (SARS), which is not confined to the respiratory tract, as demonstrated by clinical evidence of the involvement of multiple organs, including the central nervous system (CNS). In this context, we hypothesized that both oligosymptomatic and symptomatic patients present an imbalance in the microbio…	2020-08-24	Chaves Andrade, Marileia; Souza de Faria, Rodolfo; Avelino Mota Nobre, Sergio	Med Hypotheses				document_parses/pdf_json/45cd5b6121e05fddb5101bda3fd485ab68f81b2c.json	document_parses/pmc_json/PMC7444650.xml.json	https://doi.org/10.1016/j.mehy.2020.110206; https://www.ncbi.nlm.nih.gov/pubmed/33254513/; https://api.elsevier.com/content/article/pii/S0306987720318855; https://www.sciencedirect.com/science/article/pii/S0306987720318855?v=s5	221276221	The presence of SARS-CoV-2 in the intestine and CNS, can contribute to both neurological disorders and gut immune system imbalance, events potentialized by an intestinal microbiota dysbiosis, aggravating the patient’s condition and causing more prolonged harmful effects.	1
436353	eu02bczh	30ad2e06db582148badf9ddd84e2ec87745d1855	MedRxiv; WHO	Similarities between the neurological symptoms of COVID-19 and Functional Neurological Disorder: A systematic overview of systematic reviews and implications for future neurological healthcare services	10.1101/2020.07.21.20158816			medrxiv	Background COVID-19, a novel coronavirus, spread rapidly across the world from December 2019. While the main symptoms of the disease are respiratory, extensive research has realised evidence of a variety of neurological symptoms, both catastrophic such as cerebrovascular disease and benign such as hyposmia (loss of smell). Aim To provide health professionals with better accessibility to available…	2020-07-25	Wildwing, T.; Holt, N.					document_parses/pdf_json/30ad2e06db582148badf9ddd84e2ec87745d1855.json		https://doi.org/10.1101/2020.07.21.20158816; http://medrxiv.org/cgi/content/short/2020.07.21.20158816v1?rss=1	220729197	Methods This research was completed in three phases: phase one, a systematic overview of current reviews of neurological symptoms of COVID-19 was conducted; phase two, the most common symptoms of FND defined within key sources were collated; phase three, the neurological symptoms of COVID-19 and those of FND were compared.	1
436547	qa3uq8qd	fc47c945597263db4f79776ddfa065b6587fe6b7	Medline; PMC	COVID-19-Associated Neurological Disorders: The Potential Route of CNS Invasion and Blood-Brain Barrier Relevance	10.3390/cells9112360	PMC7692725	33120941	cc-by	Severe acute respiratory syndrome coronavirus 2 (SARS-CoV-2) is a novel human coronavirus that has sparked a global pandemic of the coronavirus disease of 2019 (COVID-19). The virus invades human cells through the angiotensin-converting enzyme 2 (ACE2) receptor-driven pathway, primarily targeting the human respiratory tract. However, emerging reports of neurological manifestations demonstrate the…	2020-10-27	Achar, Aneesha; Ghosh, Chaitali	Cells				document_parses/pdf_json/fc47c945597263db4f79776ddfa065b6587fe6b7.json	document_parses/pmc_json/PMC7692725.xml.json	https://doi.org/10.3390/cells9112360; https://www.ncbi.nlm.nih.gov/pubmed/33120941/	226205169	This review highlights the possible routes by which SARS-CoV-2 may invade the central nervous system (CNS) and provides insight into recent case reports of COVID-19-associated neurological disorders, namely ischaemic stroke, encephalitis, encephalopathy, epilepsy, neurodegenerative diseases, and inflammatory-mediated neurological disorders.	1
437700	9d2309no	6dbadb6e2f72bd6cf955e3bf1a5d34e4aef0f95c	Elsevier; Medline; PMC	Exacerbation of preexisting neurological symptoms and COVID-19 severity in patients with comorbid neurological disorders and COVID-19: A systematic review	10.1016/j.clineuro.2020.106349	PMC7604080	33172719	no-cc	BACKGROUND: Patients with chronic diseases usually develop severe 2019 coronavirus disease (COVID-19). However, little is known about the effects of COVID-19 on patients with neurological disorders. We conducted a systematic review to evaluate the severity of COVID-19 and its effect on preexisting neurological symptoms in patients with comorbid neurological disorder and COVID-19. METHODS: We sear…	2020-11-01	Kubota, Takafumi; Kuroda, Naoto	Clin Neurol Neurosurg				document_parses/pdf_json/6dbadb6e2f72bd6cf955e3bf1a5d34e4aef0f95c.json	document_parses/pmc_json/PMC7604080.xml.json	https://doi.org/10.1016/j.clineuro.2020.106349; https://www.ncbi.nlm.nih.gov/pubmed/33172719/; https://www.sciencedirect.com/science/article/pii/S0303846720306922?v=s5; https://api.elsevier.com/content/article/pii/S0303846720306922	226222776	Of 232 patients, 74 (31.9 %) showed exacerbation of preexisting neurological symptoms of dementia (55/92; 59.5 %), Parkinson’s disease (10/17; 58.8 %), epilepsy (1/1; 100 %), and unspecified neurological disorders (8/106; 7.5 %).	1
439276	q0iriid8	d3a0e9c548ae424dfcaed21a62f91d408aa02968	Medline; PMC	An Italian Neurology Outpatient Clinic Facing SARS-CoV-2 Pandemic: Data From 2,167 Patients	10.3389/fneur.2020.00564	PMC7273723	32574249	cc-by	Objective: Neurological sequelae of SARS-CoV-2 infection have already been reported, but there is insufficient data about the impact of the pandemic on the management of the patients with chronic neurological diseases. We aim to analyze the effect of COVID-19 pandemic and social restriction rules on these fragile patients. Methods: Patients with chronic neurologic diseases routinely followed at t…	2020-05-29	Piano, Carla; Di Stasio, Enrico; Primiano, Guido; Janiri, Delfina; Luigetti, Marco; Frisullo, Giovanni; Vollono, Catello; Lucchini, Matteo; Brunetti, Valerio; Monforte, Mauro; Guglielmi, Valeria; Della Marca, Giacomo; Evoli, Amelia; Marra, Camillo; Mirabella, Massimiliano; Quaranta, Davide; Ricci, Enzo; Servidei, Serenella; Silvestri, Gabriella; Bellavia, Simone; Bortolani, Sara; Bove, Francesco;…	Front Neurol				document_parses/pdf_json/d3a0e9c548ae424dfcaed21a62f91d408aa02968.json	document_parses/pmc_json/PMC7273723.xml.json	https://www.ncbi.nlm.nih.gov/pubmed/32574249/; https://doi.org/10.3389/fneur.2020.00564	218973229	Methods: Patients with chronic neurologic diseases routinely followed at the outpatient clinic of Gemelli University Hospital, Rome, were assessed for symptoms suggestive of SARS-CoV-2 infection in the pandemic period, consequences of social restrictions, and neurological disease features, concomitant medical conditions, current medical and disease-specific treatments.	1
441149	cb7k2zbe	6d133ab527f5f5d2c990fdac920a37280460bf3d	Medline; PMC	The cognitive consequences of the COVID-19 epidemic: collateral damage?	10.1093/braincomms/fcaa069	PMC7314157	33074266	cc-by-nc	Recovery from coronavirus disease 2019 (COVID-19) will be principally defined in terms of remission from respiratory symptoms, however both clinical and animal studies have shown that coronaviruses may spread to the nervous system. A systematic search on previous viral epidemics revealed that while there has been relatively little research in this area, clinical studies have commonly reported neu…	2020-05-28	Ritchie, K; Chan, D; Watermeyer, T	Brain Commun				document_parses/pdf_json/6d133ab527f5f5d2c990fdac920a37280460bf3d.json		https://www.ncbi.nlm.nih.gov/pubmed/33074266/; https://doi.org/10.1093/braincomms/fcaa069	219755182	Future knowledge of the impact of COVID-19, from epidemiological studies and clinical practice, will be needed to develop future screening and treatment programmes to minimize the long-term cognitive consequences of COVID-19.	1
441662	v666xzjj	e410c19e6a2e6987ea3f8e8a5ca9cd4c26e2456d	Elsevier; Medline; PMC	COVID-19 and SARS-Cov-2 Infection: Pathophysiology and Clinical Effects on the Nervous System.	10.1016/j.wneu.2020.05.193	PMC7255736	32474093	els-covid	Coronavirus disease 19 (COVID-19) is an infectious disease caused by SARS-Cov-2, resulting in severe acute respiratory syndrome, with high potential of spreading and infecting humans worldwide. Since January 2020, when the virus was identified in humans, the literature on COVID-19 has grown exponentially, and extra respiratory symptoms including neurological symptoms are increasingly highlighted.…	2020-05-28	Abboud, Hilal; Abboud, Fatima Zahra; Kharbouch, Hanane; Arkha, Yasser; Abbadi, Najia El; Ouahabi, Abdessamad El	World Neurosurg				document_parses/pdf_json/e410c19e6a2e6987ea3f8e8a5ca9cd4c26e2456d.json		https://www.ncbi.nlm.nih.gov/pubmed/32474093/; https://api.elsevier.com/content/article/pii/S1878875020311645; https://doi.org/10.1016/j.wneu.2020.05.193; https://www.sciencedirect.com/science/article/pii/S1878875020311645?v=s5	218973200	Coronavirus disease 19 (COVID-19) is an infectious disease caused by SARS-Cov-2, resulting in severe acute respiratory syndrome, with high potential of spreading and infecting humans worldwide.	1
442461	63eedtw0	70e7d7fb155d226f8451cccbb919561a6f6910a0	Medline; PMC	Clinical Characteristics and Outcomes of COVID-19 Cohort Patients in Daegu Metropolitan City Outbreak in 2020	10.3346/jkms.2021.36.e12	PMC7781854	33398946	cc-by-nc	BACKGROUND: A coronavirus disease 2019 (COVID-19) outbreak started in February 2020 and was controlled at the end of March 2020 in Daegu, the epicenter of the coronavirus outbreak in Korea. The aim of this study was to describe the clinical course and outcomes of patients with COVID-19 in Daegu. METHODS: In collaboration with Daegu Metropolitan City and Korean Center for Diseases Control, we cond…	2020-12-22	Kim, Shin-Woo; Kim, Seung-Mee; Kim, Yu Kyung; Kim, Jong-yeon; Lee, Yu-Mi; Kim, Bong-Ok; Hwangbo, Suhyun; Park, Taesung	J Korean Med Sci				document_parses/pdf_json/70e7d7fb155d226f8451cccbb919561a6f6910a0.json	document_parses/pmc_json/PMC7781854.xml.json	https://www.ncbi.nlm.nih.gov/pubmed/33398946/; https://doi.org/10.3346/jkms.2021.36.e12	230665804	The Cox regression hazard model for the patients with available clinical information (core cohort) (n = 2,254) showed the risk factors for 28-day mortality: age > 70 (hazard ratio [HR], 4.219, P = 0.002), need for O(2) supply at admission (HR, 2.995; P = 0.001), fever (> 37.5C) (HR, 2.808; P = 0.001), diabetes (HR, 2.119; P = 0.008), cancer (HR, 3.043; P = 0.011), dementia (HR, 5.252; P = 0.008),…	1
445860	664orrgx	26c85d42ba5a6bd004691b170d9f11de9dfaefca	Medline; PMC	SARS-CoV-2 Infection: Symptoms of the Nervous System and Implications for Therapy in Neurological Disorders	10.1007/s40120-020-00225-0	PMC7681771	33226565	cc-by-nc	In this paper, the neurological aspects of COVID-19 are presented, which may be of significance for physicians. Knowledge about the neurological symptoms of COVID-19 infection should help physicians in diagnoses and in taking appropriate precautions, as some manifestations can appear before typical pulmonary symptoms. Various mechanisms of SARS-CoV-2 neuroinvasion are discussed and symptoms are d…	2020-11-23	Losy, Jacek	Neurol Ther				document_parses/pdf_json/26c85d42ba5a6bd004691b170d9f11de9dfaefca.json	document_parses/pmc_json/PMC7681771.xml.json	https://doi.org/10.1007/s40120-020-00225-0; https://www.ncbi.nlm.nih.gov/pubmed/33226565/	227122259	Knowledge about the neurological symptoms of COVID-19 infection should help physicians in diagnoses and in taking appropriate precautions, as some manifestations can appear before typical pulmonary symptoms.	1
447696	ehw4x5vv	28c4a176ebea3e42dffd38d600c33e9026b3b7c7	Elsevier; PMC	Manifestations neurologiques dans la pandémie de Covid-19	10.1016/j.praneu.2020.08.011	PMC7427575		els-covid	Résumé La Covid-19 peut comporter des troubles neurologiques qui se partagent en 5 grands groupes : Des encéphalopathies, souvent avec agitation, confusion, troubles psychotiques, dont la physiopathogénie est sans doute multiple (syndrome inflammatoire général lié au sepsis, hypoxie, insuffisance rénale, hypercoagulabilité, agression directe du virus). Des syndromes dysimmunitaires du système ner…	2020-08-14	Sellal, François; Tazii, Rim; Ahle, Guido; Hautecloque, Geoffroy	Pratique Neurologique - FMC				document_parses/pdf_json/28c4a176ebea3e42dffd38d600c33e9026b3b7c7.json		https://api.elsevier.com/content/article/pii/S1878776220300807; https://www.sciencedirect.com/science/article/pii/S1878776220300807?v=s5	221115759	Résumé La Covid-19 peut comporter des troubles neurologiques qui se partagent en 5 grands groupes : Des encéphalopathies, souvent avec agitation, confusion, troubles psychotiques, dont la physiopathogénie est sans doute multiple (syndrome inflammatoire général lié au sepsis, hypoxie, insuffisance rénale, hypercoagulabilité, agression directe du virus). Des études complémentaires restent nécessair…	1
449070	g7htpsqk	49fc80df61bf635018edcaf04e4c2d4130334795	Elsevier; Medline; PMC	Neurological manifestations of COVID-19 and other coronavirus infections: A systematic review	10.1016/j.clineuro.2020.105921	PMC7227498	32422545	no-cc	BACKGROUND: Increasing research reports neurological manifestations of COVID-19 patients. SARS-CoV-2 shares homology with other human coronaviruses that have also had nervous system involvement. OBJECTIVE: To review the neurological aspects of SARS-cov2 and other coronavirus, including transmission pathways, mechanisms of invasion into the nervous system, and mechanisms of neurological disease. M…	2020-05-15	Montalvan, V.; Lee, J.; Bueso, T.; De Toledo, J.; Rivas, K.	Clin Neurol Neurosurg				document_parses/pdf_json/49fc80df61bf635018edcaf04e4c2d4130334795.json	document_parses/pmc_json/PMC7227498.xml.json	https://www.ncbi.nlm.nih.gov/pubmed/32422545/; https://doi.org/10.1016/j.clineuro.2020.105921; https://api.elsevier.com/content/article/pii/S030384672030264X; https://www.sciencedirect.com/science/article/pii/S030384672030264X	218644081	CONCLUSION: An increasing number of reports of COVID-19 patients with neurological disorders add to emergent experimental models with neuro-invasion as a reasonable concern that SARS-CoV-2 is a new neuropathogen.	1
459267	intpv276	bfc29eabc23f144e72200c43a84c6c82493a4811	Elsevier; Medline; PMC	Neurology of COVID-19 in Singapore	10.1016/j.jns.2020.117118	PMC7470792	32977228	no-cc	PURPOSE: To describe the spectrum of COVID-19 neurology in Singapore. METHOD: We prospectively studied all microbiologically-confirmed COVID-19 patients in Singapore, who were referred for any neurological complaint within three months of COVID-19 onset. Neurological diagnoses and relationship to COVID-19 was made by consensus guided by contemporaneous literature, refined using recent case defini…	2020-09-03	Koh, Jasmine Shimin; De Silva, Deidre Anne; Quek, Amy May Lin; Chiew, Hui Jin; Tu, Tian Ming; Seet, Christopher Ying Hao; Hoe, Rebecca Hui Min; Saini, Monica; Hui, Andrew Che-Fai; Angon, Jasmyn; Ker, Justin Ruixin; Yong, Ming Hui; Goh, Yihui; Lim, Tchoyoson Choie Cheio; Tan, Benjamin Yong Qiang; Ng, Kay Wei Ping; Yeo, Leonard Leong Litt; Pang, Yu Zhi; Prakash, Kumar M.; Ahmad, Aftab; Thomas, Terr…	J Neurol Sci				document_parses/pdf_json/bfc29eabc23f144e72200c43a84c6c82493a4811.json	document_parses/pmc_json/PMC7470792.xml.json	https://doi.org/10.1016/j.jns.2020.117118; https://www.ncbi.nlm.nih.gov/pubmed/32977228/; https://api.elsevier.com/content/article/pii/S0022510X2030455X; https://www.sciencedirect.com/science/article/pii/S0022510X2030455X?v=s5	221472056	RESULTS: 47,572 patients (median age 34 years, 98% males) were diagnosed with COVID-19 in Singapore between 19 March to 19 July 2020. We identified 90 patients (median age 38, 98.9% males) with neurological disorders; 39 with varying certainty of relationship to COVID-19 categorised as: i) Central nervous system syndromes-4 acute disseminated encephalomyelitis (ADEM) and encephalitis, ii) Cerebro…	1
461408	pepeja37	0c4cac3d1ec50cc99d7c7daad18299a997899094	MedRxiv; WHO	COVID-19: A Chronological Review of the Neurological Repercussions - What do We Know by May, 2020?	10.1101/2020.05.19.20107102			medrxiv	Abstract Introduction: Despite the new SARS-CoV-2 (COVID-19) be the seventh of the coronavirus family viruses known to cause human disease, little is known about potential symptoms and syndromes secondary to the compromise of the central and peripheral nervous systems. We reviewed neurological manifestations due to the new coronavirus, thus far published in the literature, as well as guidelines i…	2020-05-26	Mei, P. A.; Loeb, L.					document_parses/pdf_json/0c4cac3d1ec50cc99d7c7daad18299a997899094.json		https://doi.org/10.1101/2020.05.19.20107102; http://medrxiv.org/cgi/content/short/2020.05.19.20107102v1?rss=1	218887888	Methods: we searched medical databases, such as PubMed, PubMed Central, LILACS and Google scholar for papers (case reports, short letters, case series, etc) describing neurological symptoms in patients with confirmed or suspect COVID-19 diagnosis and also searched webpages of associations and organizations that deal with neurological disorders. Conclusion: Although there is evidence of neurologic…	1
464252	2uqf6qed		Elsevier; Medline; PMC	The neurology of COVID-19 revisited: A proposal from the Environmental Neurology Specialty Group of the World Federation of Neurology to implement international neurological registries	10.1016/j.jns.2020.116884	PMC7204734	32464367	no-cc	A comprehensive review of the neurological disorders reported during the current COVID-19 pandemic demonstrates that infection with SARS-CoV-2 affects the central nervous system (CNS), the peripheral nervous system (PNS) and the muscle. CNS manifestations include: headache and decreased responsiveness considered initial indicators of potential neurological involvement; anosmia, hyposmia, hypogeus…	2020-05-07	Román, Gustavo C.; Spencer, Peter S.; Reis, Jacques; Buguet, Alain; Faris, Mostafa El Alaoui; Katrak, Sarosh M.; Láinez, Miguel; Medina, Marco Tulio; Meshram, Chandrashekhar; Mizusawa, Hidehiro; Öztürk, Serefnur; Wasay, Mohammad	J Neurol Sci					document_parses/pmc_json/PMC7204734.xml.json	https://doi.org/10.1016/j.jns.2020.116884; https://www.sciencedirect.com/science/article/pii/S0022510X20302203?v=s5; https://www.ncbi.nlm.nih.gov/pubmed/32464367/; https://api.elsevier.com/content/article/pii/S0022510X20302203	218529802	The neurological diseases affecting the PNS and muscle in COVID-19 are less frequent and include Guillain-Barré syndrome; Miller Fisher syndrome; polyneuritis cranialis; and rare instances of viral myopathy with rhabdomyolysis.	1
467790	3lg7ikbz		Medline; PMC	What Factors Increase the Risk of Complications in SARS-CoV-2–Infected Patients? A Cohort Study in a Nationwide Israeli Health Organization	10.2196/20872	PMC7451109	32750009	cc-by	BACKGROUND: Reliably identifying patients at increased risk for coronavirus disease (COVID-19) complications could guide clinical decisions, public health policies, and preparedness efforts. Multiple studies have attempted to characterize at-risk patients, using various data sources and methodologies. Most of these studies, however, explored condition-specific patient cohorts (eg, hospitalized pa…	2020-08-25	Yanover, Chen; Mizrahi, Barak; Kalkstein, Nir; Marcus, Karni; Akiva, Pinchas; Barer, Yael; Shalev, Varda; Chodick, Gabriel	JMIR Public Health Surveill					document_parses/pmc_json/PMC7451109.xml.json	https://www.ncbi.nlm.nih.gov/pubmed/32750009/; https://doi.org/10.2196/20872	220977060	OBJECTIVE: This study aimed to identify factors associated with COVID-19 complications from the complete medical records of a nationally representative cohort of patients, with severe acute respiratory syndrome coronavirus 2 (SARS-CoV-2) infection. It also indicates that depression (eg, males 65 years: odds ratio [OR] 2.94, 95% CI 1.55-5.58; P=.01) as well as cognitive and neurological disorders …	1
469437	blc3mnbj	1b0d5d2c36a3f10d72e69d32f4155952bf220d45	MedRxiv; WHO	CSF of SARS-CoV-2 patients with neurological syndromes reveals hints to understand pathophysiology	10.1101/2020.11.01.20217497			medrxiv	Objective: Coronavirus disease (COVID-19) has been associated with a large variety of neurological disorders. However the mechanisms underlying these neurological complications remain elusive. In this study we aimed at determining whether neurological symptoms were caused by SARS-CoV-2 direct infection of by pro-inflammatory mediators. Methods: We checked for SARS-CoV-2 RNA by RT-qPCR, SARS-CoV-2…	2020-11-04	Bernard-Valnet, R.; Perriot, S.; Canales, M.; Pizzarotti, B.; Caranzano, L.; Castro-Jimenez, M.; Epiney, J.-B.; Vijiala, S.; Salvioni Chiabotti, P.; Anichini, A.; Salerno, A.; Jaton, K.; Vaucher, J.; Perreau, M.; Greub, G.; Pantaleo, G.; Du Pasquier, R.					document_parses/pdf_json/1b0d5d2c36a3f10d72e69d32f4155952bf220d45.json		http://medrxiv.org/cgi/content/short/2020.11.01.20217497v1?rss=1; https://doi.org/10.1101/2020.11.01.20217497	226238530	Methods: We checked for SARS-CoV-2 RNA by RT-qPCR, SARS-CoV-2-specific antibodies and for 48 cytokines/chemokines/growth factors (by Luminex) in the cerebrospinal fluids (CSF) +/- sera of a cohort of 17 COVID-19 patients with neurological presentation and 55 neurological control patients (inflammatory [IND], non inflammatory [NIND], multiple sclerosis [MS]). The presence of SARS-CoV-2 mRNA and an…	1
470968	gg4wjlx6	34d07cf7ee8833d7918264b180181bdf5faf1f7b	Elsevier; Medline; PMC	Novel Selenium-based compounds with therapeutic potential for SOD1-linked amyotrophic lateral sclerosis	10.1016/j.ebiom.2020.102980	PMC7456458	32862101	no-cc	BACKGROUND: Amyotrophic lateral sclerosis (ALS), also known as motor neuron disease as well as Lou Gehrig's disease, is a progressive neurological disorder selectively affecting motor neurons with no currently known cure. Around 20% of the familial ALS cases arise from dominant mutations in the sod1 gene encoding superoxide dismutase1 (SOD1) enzyme. Aggregation of mutant SOD1 in familial cases an…	2020-08-30	Amporndanai, Kangsa; Rogers, Michael; Watanabe, Seiji; Yamanaka, Koji; O'Neill, Paul M.; Hasnain, S. Samar	EBioMedicine				document_parses/pdf_json/34d07cf7ee8833d7918264b180181bdf5faf1f7b.json	document_parses/pmc_json/PMC7456458.xml.json	https://api.elsevier.com/content/article/pii/S235239642030356X; https://www.ncbi.nlm.nih.gov/pubmed/32862101/; https://doi.org/10.1016/j.ebiom.2020.102980; https://www.sciencedirect.com/science/article/pii/S235239642030356X	221364306	In vitro neuroprotection and toxicity of lead compounds have been performed in mouse neuronal cells and disease onset delay of ebselen has been demonstrated in transgenic ALS mice model. We also show clear disease onset delay of ebselen in transgenic ALS mice model holding encouraging promise for potential therapeutic compounds.	1
474764	dmn6xtlq	a1b385f087e2c23872a67e9e1335ebf8dbab5e4b	Medline; PMC	Patients' Experiences of Remote Neurology Consultations during the COVID-19 Pandemic	10.1159/000511900	PMC7801972	33147591	no-cc	Telemedicine has been widely implemented during the COVID-19 global pandemic to enable continuity of care of chronic illnesses. We modified our general neurology clinic to be conducted using remote audio-only telephone consultations. We included all patients over a 10-week period who agreed to both a telephone consultation and a questionnaire afterwards in order to ascertain the patient's perspec…	2020-11-04	McKenna, Mary Clare; Al-Hinai, Mahmood; Bradley, David; Doran, Elisabeth; Hunt, Isabelle; Hutchinson, Siobhan; Langan, Yvonne; O'Rourke, Deirdre; Qasem, Raga; Redmond, Janice; Troy, Emma; Doherty, Colin P.	Eur Neurol				document_parses/pdf_json/a1b385f087e2c23872a67e9e1335ebf8dbab5e4b.json	document_parses/pmc_json/PMC7801972.xml.json	https://doi.org/10.1159/000511900; https://www.ncbi.nlm.nih.gov/pubmed/33147591/	226259735	For the most part, patients found remote consultations either “just as good” (67.1%) or “better” (9.0%) than face-to-face consultations.	1
475825	424zy24c	16f7e69f1dc6823620bf0950bb6fee14dcb039d0	MedRxiv; WHO	COVID-19 Outcomes in 4712 consecutively confirmed SARS-CoV2 cases in the city of Madrid.	10.1101/2020.05.22.20109850			medrxiv	There is limited information describing features and outcomes of patients requiring hospitalization for COVID19 disease and still no treatments have clearly demonstrated efficacy. Demographics and clinical variables on admission, as well as laboratory markers and therapeutic interventions were extracted from electronic Clinical Records (eCR) in 4712 SARS-CoV2 infected patients attending 4 public …	2020-05-25	Heili-Frades, S.; Minguez, P.; Mahillo-Fernandez, I.; Prieto-Rumeau, T.; Herrero Gonzalez, A.; de la Fuente, L.; Rodriguez Nieto, M. J.; Peces-Barba Romero, G.; Peces-Barba, M.; Carballosa de Miguel, M. d. P.; Fernandez Ormaechea, I.; Naya Prieto, A.; Ezzine de Blas, F.; Jimenez Hiscock, L.; Perez Calvo, C.; Santos, A.; Munoz Alameda, L. E.; Romero Bueno, F.; Hernandez-Mora, M. G.; Cabello Ubeda,…					document_parses/pdf_json/16f7e69f1dc6823620bf0950bb6fee14dcb039d0.json		https://doi.org/10.1101/2020.05.22.20109850; http://medrxiv.org/cgi/content/short/2020.05.22.20109850v1?rss=1	218863548	Demographics and clinical variables on admission, as well as laboratory markers and therapeutic interventions were extracted from electronic Clinical Records (eCR) in 4712 SARS-CoV2 infected patients attending 4 public Hospitals in Madrid.	1
476383	iaykn3yi	4c3424f5d4cc7d0c06a391430b07cb098e9ff66e	MedRxiv; WHO	Characteristics of SARS-CoV-2 positive and complicated COVID-19 patient cohorts in Israel: A comparative analysis	10.1101/2020.05.07.20091652			medrxiv	Reliably identifying patients at increased risk for COVID-19 complications could guide clinical decisions, public health policies, and preparedness efforts. The most globally accepted definitions of at-risk patients rely, primarily, on epidemiological characterization of hospitalized COVID-19 patients. However, such characterization overlooks, and fails to correct for, the prevalence of existing …	2020-05-11	Yanover, C.; Mizrahi, B.; Kalkstein, N.; Marcus, K.; Akiva, P.; Barer, Y.; Shalev, V.; Chodick, G.					document_parses/pdf_json/4c3424f5d4cc7d0c06a391430b07cb098e9ff66e.json		https://doi.org/10.1101/2020.05.07.20091652; http://medrxiv.org/cgi/content/short/2020.05.07.20091652v1?rss=1	218571725	Interestingly, it also indicates that depression (e.g., odds ratio, OR, for males 65 years or older: 2.94, 95% confidence intervals [1.55, 5.58]; P-value = 0.014) as well cognitive and neurological disorder (e.g., OR for individuals [] 65 year old: 2.65 [1.69, 4.17]; P-value 0.001) are significant risk factors; and that smoking and background of respiratory diseases do not significantly increase …	1
481306	l5z7yq86	57158478815abf8bd94a64b145eacf33a70fca9b; 86996bb1f69b9b518aedce0613bb808c9f70c64c	Elsevier; Medline; PMC	Update on neurological manifestations of COVID-19	10.1016/j.lfs.2020.118063	PMC7346808	32652139	no-cc	Novel coronavirus (severe acute respiratory syndrome coronavirus-2: SARS-CoV-2) has a high homology with other cousin of coronaviruses such as SARS and Middle East respiratory syndrome-related coronavirus (MERS). After outbreak of the SARS-CoV-2 in China, it has spread so fast around the world. The main complication of coronavirus disease 2019 (COVID-19) is respiratory failure, but several patien…	2020-09-15	Yavarpour-Bali, Hanie; Ghasemi-Kasman, Maryam	Life Sci				document_parses/pdf_json/57158478815abf8bd94a64b145eacf33a70fca9b.json; document_parses/pdf_json/86996bb1f69b9b518aedce0613bb808c9f70c64c.json	document_parses/pmc_json/PMC7346808.xml.json	https://api.elsevier.com/content/article/pii/S0024320520308146; https://doi.org/10.1016/j.lfs.2020.118063; https://www.ncbi.nlm.nih.gov/pubmed/32652139/; https://www.sciencedirect.com/science/article/pii/S0024320520308146?v=s5	220428703	Novel coronavirus (severe acute respiratory syndrome coronavirus-2: SARS-CoV-2) has a high homology with other cousin of coronaviruses such as SARS and Middle East respiratory syndrome-related coronavirus (MERS).	1
481941	i0dh1u5i	a1e239dfd209ae1421763a6ea958010549e243c0	Medline; PMC	COVID-19 and neurological disorders: are neurodegenerative or neuroimmunological diseases more vulnerable?	10.1007/s00415-020-10070-8	PMC7372546	32696341	no-cc	Neurological disorders and coronavirus 2019 (COVID-19) pandemic are two conditions with a recent well-documented association. Intriguing evidences showed that COVID-19 infection can modify clinical spectrum of manifested neurological disorders but also it plays a crucial role in the development of future diseases as long-tem consequences. In this viewpoint review, we aimed to assess the vulnerabi…	2020-07-21	Ferini-Strambi, Luigi; Salsone, Maria	J Neurol				document_parses/pdf_json/a1e239dfd209ae1421763a6ea958010549e243c0.json	document_parses/pmc_json/PMC7372546.xml.json	https://doi.org/10.1007/s00415-020-10070-8; https://www.ncbi.nlm.nih.gov/pubmed/32696341/	220656761	Intriguing evidences showed that COVID-19 infection can modify clinical spectrum of manifested neurological disorders but also it plays a crucial role in the development of future diseases as long-tem consequences.	1
485969	i3a8dg9q	e343657002feb420e9165297ab87aa296406e233	Medline; PMC	Demyelinating Changes Alike to Multiple Sclerosis: A Case Report of Rare Manifestations of COVID-19	10.1155/2020/6682251	PMC7774298	33425411	cc-by	COVID-19, as a global concern and pivotal issue in the healthcare system, could have various presentations, leading to difficulty in diagnosis and management. Neuroinvasive potency, as claimed by preliminary studies, is a considerable pathogenesis. Serious neurological disorders like multiple sclerosis (MS) were out of the blue to be the first demonstration of COVID-19. This report highlights the…	2020-12-28	Yavari, Fatemeh; Raji, Sara; Moradi, Fatemeh; Saeidi, Morteza	Case Rep Neurol Med				document_parses/pdf_json/e343657002feb420e9165297ab87aa296406e233.json	document_parses/pmc_json/PMC7774298.xml.json	https://www.ncbi.nlm.nih.gov/pubmed/33425411/; https://doi.org/10.1155/2020/6682251	230803346	This report highlights the representation of MS in a young woman, which resulted in a COVID-19 diagnosis.	1
487232	om510pt7	2f419a0b4de64c77b556a631c1c1c218097fc46f	Medline; PMC	Rapid Dissemination of Protocols for Managing Neurology Inpatients with COVID‐19	10.1002/ana.25774	PMC7272820	32395831	no-cc	In response to the coronavirus disease 2019 (COVID-19) pandemic, the scientific community has accelerated its process for knowledge synthesis and dissemination at multiple levels, from creating pathways for expedited journal peer review to establishing specialty task forces that curate information most relevant to individual fields of expertise. We describe our experience engaging with the latter…	2020-06-03	Cervantes‐Arslanian, Anna; Lau, K. H. Vincent; Anand, Pria; Shulman, Julie G.; Ford, Thomas; Takahashi, Courtney; Daneshmand, Ali; Nguyen, Thanh N.; Suchdev, Kushak; Abdennadher, Myriam; Saxena, Aneeta; Macone, Amanda; Perloff, Michael; Zhu, Shuhan; Greer, David M.	Ann Neurol				document_parses/pdf_json/2f419a0b4de64c77b556a631c1c1c218097fc46f.json	document_parses/pmc_json/PMC7272820.xml.json	https://doi.org/10.1002/ana.25774; https://www.ncbi.nlm.nih.gov/pubmed/32395831/	218599660	In response to the coronavirus disease 2019 (COVID-19) pandemic, the scientific community has accelerated its process for knowledge synthesis and dissemination at multiple levels, from creating pathways for expedited journal peer review to establishing specialty task forces that curate information most relevant to individual fields of expertise.	1
487901	efzwizr6	f6b4cc9c0fed7fd0b62e74890704892045e21b8b	MedRxiv; WHO	COVID-19 impact on consecutive neurological patients admitted to the emergency department	10.1101/2020.05.23.20110650			medrxiv	Abstract Objective: Aim of this study was to analyse the impact of COVID-19 on clinical and laboratory findings and outcome of neurological patients consecutively admitted to the emergency department (ED) of a tertiary hub center. Methods: All adult patients consecutively admitted to the ED for neurological manifestations from February 20 th through April 30 th 2020 at Spedali Civili of Brescia e…	2020-05-26	Pilotto, A.; Benussi, A.; Libri, I.; Masciocchi, S.; Poli, L.; Premi, E.; Alberici, A.; Baldelli, E.; Bonacina, S.; Brambilla, L.; Benini, M.; Caratozzolo, S.; Cortinovis, M.; Costa, A.; Cotti Piccinelli, S.; Cottini, E.; Cristillo, V.; Delrio, I.; Filosto, M.; Gamba, M.; Gazzina, S.; Gilberti, N.; Gipponi, S.; Giunta, M.; Imarisio, A.; Liberini, P.; Locatelli, M.; Schiano Di Cola, F.; Rao, R.; R…					document_parses/pdf_json/f6b4cc9c0fed7fd0b62e74890704892045e21b8b.json		https://doi.org/10.1101/2020.05.23.20110650; http://medrxiv.org/cgi/content/short/2020.05.23.20110650v1?rss=1	218887900	They were older (73.1 + 12.4 vs 65.1 + 18.9 years, p=0.001) had higher frequency of stroke (34.7% vs 29.3%), encephalitis/meningitis (9.5% vs 1.9%) and delirium (16.3% vs 5.0%).	1
491264	6bu16bhf	93b2839a93cb7e6f91f85ae0e4786e99f9edc2a7	Medline; PMC	COVID-19: dealing with a potential risk factor for chronic neurological disorders	10.1007/s00415-020-10131-y	PMC7450256	32852580	cc-by	SARS-CoV2 infection is responsible for a complex clinical syndrome, named Coronavirus Disease 2019 (COVID-19), whose main consequences are severe pneumonia and acute respiratory distress syndrome. Occurrence of acute and subacute neurological manifestations (encephalitis, stroke, headache, seizures, Guillain–Barrè syndrome) is increasingly reported in patients with COVID-19. Moreover, SARS-CoV2 i…	2020-08-27	Schirinzi, Tommaso; Landi, Doriana; Liguori, Claudio	J Neurol				document_parses/pdf_json/93b2839a93cb7e6f91f85ae0e4786e99f9edc2a7.json	document_parses/pmc_json/PMC7450256.xml.json	https://doi.org/10.1007/s00415-020-10131-y; https://www.ncbi.nlm.nih.gov/pubmed/32852580/	221341990	SARS-CoV2 infection is responsible for a complex clinical syndrome, named Coronavirus Disease 2019 (COVID-19), whose main consequences are severe pneumonia and acute respiratory distress syndrome.	1
492593	q5veu992	dc612b08a335eba499e813fa177bc09f79b476c4	Medline; PMC	The emerging spectrum of COVID-19 neurology: clinical, radiological and laboratory findings	10.1093/brain/awaa240	PMC7454352	32637987	cc-by	Preliminary clinical data indicate that severe acute respiratory syndrome coronavirus 2 (SARS-CoV-2) infection is associated with neurological and neuropsychiatric illness. Responding to this, a weekly virtual coronavirus disease 19 (COVID-19) neurology multi-disciplinary meeting was established at the National Hospital, Queen Square, in early March 2020 in order to discuss and begin to understan…	2020-07-08	Paterson, Ross W; Brown, Rachel L; Benjamin, Laura; Nortley, Ross; Wiethoff, Sarah; Bharucha, Tehmina; Jayaseelan, Dipa L; Kumar, Guru; Raftopoulos, Rhian E; Zambreanu, Laura; Vivekanandam, Vinojini; Khoo, Anthony; Geraldes, Ruth; Chinthapalli, Krishna; Boyd, Elena; Tuzlali, Hatice; Price, Gary; Christofi, Gerry; Morrow, Jasper; McNamara, Patricia; McLoughlin, Benjamin; Lim, Soon Tjin; Mehta, Puj…	Brain				document_parses/pdf_json/dc612b08a335eba499e813fa177bc09f79b476c4.json		https://doi.org/10.1093/brain/awaa240; https://www.ncbi.nlm.nih.gov/pubmed/32637987/	220412374	Five major categories emerged: (i) encephalopathies (n = 10) with delirium/psychosis and no distinct MRI or CSF abnormalities, and with 9/10 making a full or partial recovery with supportive care only; (ii) inflammatory CNS syndromes (n = 12) including encephalitis (n = 2, para- or post-infectious), acute disseminated encephalomyelitis (n = 9), with haemorrhage in five, necrosis in one, and myeli…	1
501946	4d8gtg10	bfeb8126cfdca178710aa2a505d69d808038a29b	MedRxiv; WHO	Neurological Disorders associated with COVID-19 Hospital Admissions : Experience of a Single Tertiary Healthcare Centre	10.1101/2020.11.22.20235184			medrxiv	Background: Early reports have detailed a range of neurological symptoms in patients with the SARS-CoV-2 infection. However, there is a lack of detailed description and incidence of the neurological disorders amongst hospitalized COVID-19 patients. We describe a range of neurological disorders (other than non-specific neurological symptoms), including their clinical, radiological and laboratory f…	2020-12-11	Dhillon, P. S.; Dineen, R.; Morris, H.; Tanasescu, R.; Nikfekr, E.; Evans, J.; Constantinescu, C. S.; Hosseini, A. A.					document_parses/pdf_json/bfeb8126cfdca178710aa2a505d69d808038a29b.json		https://doi.org/10.1101/2020.11.22.20235184; http://medrxiv.org/cgi/content/short/2020.11.22.20235184v1?rss=1	228084351	We describe a range of neurological disorders (other than non-specific neurological symptoms), including their clinical, radiological and laboratory findings, encountered in our cohort COVID-19 patients admitted to a large tertiary institution. 16 patients had cerebrovascular events (13 with acute ischaemic stroke and 3 had haemorrhagic features), 7 patients were found to have inflammatory, non-i…	1
502321	y0t30xw3	bfe20b3580e7c539c16ce4b1e424caf917d3be39	Medline; PMC; WHO	COVID-19 Pandemic: A Neurological Perspective	10.7759/cureus.7889	PMC7255551	32489743	cc-by	Even though severe acute respiratory syndrome coronavirus 2 (SARS-CoV-2) has been observed to principally affect the respiratory system, neurological involvements have already been reported in some published work. We have reviewed original articles, case reports, and existing open-source data-sets to delineate the spectrum of neurological disorders potentially observed in SARS-CoV-2 positive case…	2020-04-29	Lahiri, Durjoy; Ardila, Alfredo	Cureus				document_parses/pdf_json/bfe20b3580e7c539c16ce4b1e424caf917d3be39.json	document_parses/pmc_json/PMC7255551.xml.json	https://www.ncbi.nlm.nih.gov/pubmed/32489743/; https://doi.org/10.7759/cureus.7889	219024295	Neurological involvement in coronavirus disease 2019 (COVID-19) corresponds to three situations: (a) neurological manifestations of viral infection, (b) post-infective neurological complications, and (c) infection in patients with neurological co-morbidity.	1
503455	ghfm67tn		Medline; PMC	Neurology and COVID-19: Acting now. Preparing for Future	10.4103/aian.aian_513_20	PMC7657278	33223658	cc-by-nc-sa	COVID-19 has a wide-ranging and multimodal neurological impact. First, several neurological symptoms and complications are commonly observed in patients with COVID-19. Second, medications and vaccinations used to counter the disease can have secondary neurological effects. Third, patients with pre-existing neurological disorders bear an increased health-risk due to COVID-19. And finally, the pand…	2020-08-14	Aggarwal, Annu; Singhal, Tanu; Bhatt, Mohit	Ann Indian Acad Neurol					document_parses/pmc_json/PMC7657278.xml.json	https://doi.org/10.4103/aian.aian_513_20; https://www.ncbi.nlm.nih.gov/pubmed/33223658/	221381439	Third, patients with pre-existing neurological disorders bear an increased health-risk due to COVID-19.	1
504560	7hd5z0zi	426279280c1c41f1ea247c255148fa9ada03d690; e119481e34dcbc25aed78da2e58e405b7102acf4	Elsevier; Medline; PMC	In silico identification of strong binders of the SARS-CoV-2 receptor-binding domain	10.1016/j.ejphar.2020.173701	PMC7598446	33130279	no-cc	The world is currently witnessing the spread of the deadly severe acute respiratory syndrome coronavirus 2 (SARS-CoV-2) that causes the coronavirus disease 2019 (COVID-19). In less than three months since the first cases were reported, the World Health Organization declared it a pandemic disease. Although several treatment and prevention strategies are currently under investigation, a continuous …	2020-10-29	Behloul, Nouredine; Baha, Sarra; Guo, Yuqian; Yang, Zhifang; Shi, Ruihua; Meng, Jihong	Eur J Pharmacol				document_parses/pdf_json/426279280c1c41f1ea247c255148fa9ada03d690.json; document_parses/pdf_json/e119481e34dcbc25aed78da2e58e405b7102acf4.json	document_parses/pmc_json/PMC7598446.xml.json	https://api.elsevier.com/content/article/pii/S0014299920307937; https://doi.org/10.1016/j.ejphar.2020.173701; https://www.ncbi.nlm.nih.gov/pubmed/33130279/; https://www.sciencedirect.com/science/article/pii/S0014299920307937?v=s5	226199748	Thus, we performed molecular docking and structure-based virtual screening of libraries of approved drugs, antivirals, inhibitors of protein-protein interactions, and one million other small molecules to identify strong binders of the SARS-CoV-2 receptor-binding domain (RBD) that might interfere with the receptor recognition process, so as to inhibit the viral cellular entry.	1
506263	vqk92e94	c5d1d8a21f25dbc8b58396626182d2c884ee5081	Medline; PMC	How Does SARS-CoV-2 Affect the Central Nervous System? A Working Hypothesis	10.3389/fpsyt.2020.582345	PMC7701095	33304284	cc-by	Interstitial pneumonia was the first manifestation to be recognized as caused by severe acute respiratory syndrome coronavirus 2 (SARS-CoV-2); however, in just a few weeks, it became clear that the coronavirus disease-2019 (COVID-19) overrun tissues and more body organs than just the lungs, so much so that it could be considered a systemic pathology. Several studies reported the involvement of th…	2020-11-16	Panariello, Fabio; Cellini, Lorenzo; Speciani, Maurizio; De Ronchi, Diana; Atti, Anna Rita	Front Psychiatry				document_parses/pdf_json/c5d1d8a21f25dbc8b58396626182d2c884ee5081.json	document_parses/pmc_json/PMC7701095.xml.json	https://www.ncbi.nlm.nih.gov/pubmed/33304284/; https://doi.org/10.3389/fpsyt.2020.582345	226960013	Since clear evidences of neurological interest have already been shown, by clarifying the topographical distribution and density of ACE2, we will be able to speculate how SARS-CoV-2 may affect the CNS and what is the pathogenetic mechanism by which it contributes to the specific clinical manifestations of the disease.	1
510704	vdpz6a8b	0abb1e82d7f1c88d34b733c91a1428111f974f27	Elsevier; Medline; PMC	Impact of COVID-19 lockdown in children with neurological disorders in Italy	10.1016/j.dhjo.2020.101053	PMC7832678	33358228	no-cc	BACKGROUND: The costs and benefits of full lockdown measures are debated. Neurologically impaired children are a vulnerable population with specific needs in terms of protection against infection and access to health services. OBJECTIVES: We investigated the effects of lockdown on the health of children with neurological disorders and on their access to care during lockdown. METHODS: Data from 51…	2020-12-16	Bova, Stefania Maria; Basso, Martina; Bianchi, Marta Francesca; Savaré, Laura; Ferrara, Giusi; Mura, Eleonora; Redaelli, Maria Gaia; Olivieri, Ivana; Veggiotti, Pierangelo	Disabil Health J				document_parses/pdf_json/0abb1e82d7f1c88d34b733c91a1428111f974f27.json	document_parses/pmc_json/PMC7832678.xml.json	https://www.sciencedirect.com/science/article/pii/S1936657420301916; https://doi.org/10.1016/j.dhjo.2020.101053; https://api.elsevier.com/content/article/pii/S1936657420301916; https://www.ncbi.nlm.nih.gov/pubmed/33358228/	229690242	METHODS: Data from 514 children (282 males – 232 females) were collected through physician-administered interviews to investigate: the occurrence of viral-like physical symptoms, the correlation between the risk of developing such symptoms and several demographic and clinical variables, the occurrence of any worsening of the children's neurological conditions during lockdown, and their access to …	1
517623	mp5ys0rq	f83b18326753377bfd31233b35f8a3bdba1a76eb	Medline; PMC	Neurological Predictors of Clinical Outcomes in Hospitalized Patients With COVID-19	10.3389/fneur.2020.585944	PMC7662675	33193048	cc-by	Introduction: Multiple risk factors of mortality have been identified in patients with COVID-19. Here, we sought to determine the effect of a history of neurological disorder and development of neurological manifestations on mortality in hospitalized patients with COVID-19. Methods: From March 20 to May 20, 2020, hospitalized patients with laboratory confirmed or highly suspected COVID-19 were id…	2020-10-30	Salahuddin, Hisham; Afreen, Ehad; Sheikh, Irfan S.; Lateef, Sohaib; Dawod, Giana; Daboul, Judy; Karim, Nurose; Gharaibeh, Khaled; Al-Chalabi, Mustafa; Park, Sihyeong; Castonguay, Alicia C.; Assaly, Ragheb; Safi, Fadi; Matal, Marla; Sheikh, Ajaz; Tietjen, Gretchen; Malaiyandi, Deepa; James, Elysia; Ali, Imran; Zaidi, Syed F.; Abdelwahed, Ahmad; Kung, Vieh; Burgess, Richard; Jumaa, Mouhammad A.	Front Neurol				document_parses/pdf_json/f83b18326753377bfd31233b35f8a3bdba1a76eb.json	document_parses/pmc_json/PMC7662675.xml.json	https://www.ncbi.nlm.nih.gov/pubmed/33193048/; https://doi.org/10.3389/fneur.2020.585944	226077536	Of the cohort, 240(41.8%) patients had a prior history of neurological disease (HND), of which 204 (35.5%) had a major history of neurological disease (HND). Conclusions: In this retrospective study, history of pre-existing neurological disease in hospitalized COVID-19 patients did not impact mortality; however, development of major neurological manifestations during disease course was found to b…	1
518584	f27ibigt	eeb4d9ae7bdb4b2a1c9a93906dbdf2210c4ef04f	Medline; PMC	The Social Brain and Emotional Contagion: COVID-19 Effects	10.3390/medicina56120640	PMC7760735	33255569	cc-by	Background and objectives: Coronavirus disease 2019 (COVID-19) is a highly contagious infectious disease, responsible for a global pandemic that began in January 2020. Human/COVID-19 interactions cause different outcomes ranging from minor health consequences to death. Since social interaction is the default mode by which individuals communicate with their surroundings, different modes of contagi…	2020-11-25	Valenzano, Anna; Scarinci, Alessia; Monda, Vincenzo; Sessa, Francesco; Messina, Antonietta; Monda, Marcellino; Precenzano, Francesco; Mollica, Maria Pina; Carotenuto, Marco; Messina, Giovanni; Cibelli, Giuseppe	Medicina (Kaunas)				document_parses/pdf_json/eeb4d9ae7bdb4b2a1c9a93906dbdf2210c4ef04f.json	document_parses/pmc_json/PMC7760735.xml.json	https://doi.org/10.3390/medicina56120640; https://www.ncbi.nlm.nih.gov/pubmed/33255569/	227246784	Conclusions: Although our knowledge on the biology and long-term clinical outcomes of the COVID-19 infection is largely limited, approaching the pandemic based on lessons learnt from previous outbreaks of infectious diseases and the biology of other coronaviruses will provide a suitable pathway for developing public mental health strategies, which could be positively translated into therapeutic a…	1
522292	ierk0v25	e134b208d61e98df1eddf9a8f86d0b0632bbdd62	Medline; PMC	Fahr’s syndrome presenting with seizures in SARS-CoV-2 (COVID-19) pneumonia—a case report	10.1007/s10072-020-04733-7	PMC7509223	32965525	no-cc	BACKGROUND: Fahr’s syndrome (or Fahr’s disease) is a rare, neurological disorder characterized by bilateral calcification in the cerebellum, thalamus, basal ganglia, and cerebral cortex as a result of calcium and phosphorus metabolism disorder. The patients may be asymptomatic and clinical symptoms represent a wide range of neurologic manifestations and nonspecific neuropsychiatric disorders. We …	2020-09-23	Demir, Gürkan; Balaban, Onur; Tekeci, Muhammet Halit; Issı, Zeynep; Erdem, Ali Fuat	Neurol Sci				document_parses/pdf_json/e134b208d61e98df1eddf9a8f86d0b0632bbdd62.json	document_parses/pmc_json/PMC7509223.xml.json	https://doi.org/10.1007/s10072-020-04733-7; https://www.ncbi.nlm.nih.gov/pubmed/32965525/	221841257	We report an unusual case of Fahr’s syndrome which was asymptomatic and incidentally diagnosed by generalized tonic-clonic seizure in a patient with SARS-CoV-2 (COVD-19) pneumonia.	1
522614	8ca0fyza		Medline; PMC	Pathophysiological Mechanisms and Neurological Manifestations in COVID-19	10.5005/jp-journals-10071-23592	PMC7689109	33281325	cc-by-nc	With increasing knowledge of the coronavirus disease-2019 (COVID-19), we now understand that COVID-19 presents with various extrapulmonary manifestations with multi-organ involvement. Involvement of the central nervous system (CNS) occurs probably via transsynaptic spread or transfer across the blood–brain barrier. Hypoxia, immune-mediated injury, and vascular damage are the potential mechanisms …	2020-10-14	Zirpe, Kapil Gangadhar; Dixit, Subhal; Kulkarni, Atul Prabhakar; Sapra, Harsh; Kakkar, Gaurav; Gupta, Rahul; Bansal, Atma Ram; Garg, Arun; Dash, Santosh Kumar; Gurnani, Anil; Khan, Azizullah; Khatib, Khalid Ismail; Mare, Pandurang Reddy	Indian J Crit Care Med					document_parses/pmc_json/PMC7689109.xml.json	https://www.ncbi.nlm.nih.gov/pubmed/33281325/; https://doi.org/10.5005/jp-journals-10071-23592	227255187	Headache, dizziness, chemosensory disturbances, such as loss of smell, taste, encephalopathy, stroke, etc., are among the commonly encountered neurological presentations. In this review, we briefly discussed the pathogenesis of CNS involvement and some important neurological manifestations in COVID-19.	1
523484	wrjzr3ws	1caa40ca9f7a3931e84cdf3429597457393a3e2a	Medline; PMC	Fighting the War Against COVID-19 via Cell-Based Regenerative Medicine: Lessons Learned from 1918 Spanish Flu and Other Previous Pandemics	10.1007/s12015-020-10026-5	PMC7423503	32789802	cc-by	The human population is in the midst of battling a rapidly-spreading virus— Severe Acute Respiratory Syndrome Coronavirus 2, responsible for Coronavirus disease 2019 or COVID-19. Despite the resurgences in positive cases after reopening businesses in May, the country is seeing a shift in mindset surrounding the pandemic as people have been eagerly trickling out from federally-mandated quarantine …	2020-08-13	Park, You Jeong; Farooq, Jeffrey; Cho, Justin; Sadanandan, Nadia; Cozene, Blaise; Gonzales-Portillo, Bella; Saft, Madeline; Borlongan, Maximillian C.; Borlongan, Mia C.; Shytle, R. Douglas; Willing, Alison E.; Garbuzova-Davis, Svitlana; Sanberg, Paul R.; Borlongan, Cesar V.	Stem Cell Rev Rep				document_parses/pdf_json/1caa40ca9f7a3931e84cdf3429597457393a3e2a.json	document_parses/pmc_json/PMC7423503.xml.json	https://doi.org/10.1007/s12015-020-10026-5; https://www.ncbi.nlm.nih.gov/pubmed/32789802/	221111177	Without a vaccine available, three lessons from the 1918 Spanish flu pandemic may arm us in our fight against COVID-19.	1
524837	jmu5hoyv	683de1fc75491c3e7ed36240b78cc15833c97934	Medline; PMC	COVID-19 and multiorgan failure: A narrative review on potential mechanisms	10.1007/s10735-020-09915-3	PMC7533045	33011887	no-cc	The outbreak of severe acute respiratory syndrome coronavirus 2 (SARS-CoV2) in December 2019 form Wuhan, China leads to coronavirus disease 2019 (COVID-19) pandemic. While the common cold symptoms are observed in mild cases, COVID-19 is accompanied by multiorgan failure in severe patients. The involvement of different organs in severe patients results in lengthening the hospitalization duration a…	2020-10-04	Mokhtari, Tahmineh; Hassani, Fatemeh; Ghaffari, Neda; Ebrahimi, Babak; Yarahmadi, Atousa; Hassanzadeh, Ghomareza	J Mol Histol				document_parses/pdf_json/683de1fc75491c3e7ed36240b78cc15833c97934.json	document_parses/pmc_json/PMC7533045.xml.json	https://www.ncbi.nlm.nih.gov/pubmed/33011887/; https://doi.org/10.1007/s10735-020-09915-3	222133485	The multi-organ dysfunction is characterized by acute lung failure, acute liver failure, acute kidney injury, cardiovascular disease, and as well as a wide spectrum of hematological abnormalities and neurological disorders.	1
525178	xpnxwj49	cd4a992438e66cdf271ada2a9013af7082d3d92c	Elsevier; Medline; PMC	Feasibility and effectiveness of teleconsultation in children with epilepsy amidst the ongoing COVID-19 pandemic in a resource-limited country	10.1016/j.seizure.2020.07.013	PMC7368411	32712376	no-cc	INTRODUCTION: The ongoing COVID-19 pandemic and the lockdown measures employed by the government have forced neurologists across the world to look upon telemedicine as the only feasible and practical option to continue providing health care towards children with epilepsy in home isolation. Children with epilepsy are challenging for teleconsultation as direct information from the patient is missin…	2020-07-18	Panda, Prateek Kumar; Dawman, Lesa; Panda, Pragnya; Sharawat, Indar Kumar	Seizure				document_parses/pdf_json/cd4a992438e66cdf271ada2a9013af7082d3d92c.json	document_parses/pmc_json/PMC7368411.xml.json	https://api.elsevier.com/content/article/pii/S1059131120302090; https://www.ncbi.nlm.nih.gov/pubmed/32712376/; https://www.sciencedirect.com/science/article/pii/S1059131120302090?v=s5; https://doi.org/10.1016/j.seizure.2020.07.013	220627938	Suitable changes in the dose/commercial brand of antiepileptic drug (AED) regimen were performed, along with the addition of new AED and referral to local practitioners for immediate hospitalization, when urgent health care issues were detected. In rest of the patients, the query of the caregiver included unavailability of AED/prescribed commercial brand in the locality, query related to the dose…	1
526002	ijmzbsu5	2bad519ae84d182ed1e1f0e21515530aa296d143	Medline; PMC	Rheumatic manifestations of COVID-19: a systematic review and meta-analysis	10.1186/s41927-020-00165-0	PMC7591274	33292820	cc-by	BACKGROUND: Different proportions of musculoskeletal or autoimmune manifestations associated with COVID-19 have been reported in literature. We performed a systematic review and meta-analysis with the aim of assessing the prevalence of rheumatic manifestations in patients affected by COVID-19, as initial symptom or during disease course. METHODS: A database search was run on May 18th, 2020, using…	2020-10-28	Ciaffi, Jacopo; Meliconi, Riccardo; Ruscitti, Piero; Berardicurti, Onorina; Giacomelli, Roberto; Ursini, Francesco	BMC Rheumatol				document_parses/pdf_json/2bad519ae84d182ed1e1f0e21515530aa296d143.json	document_parses/pmc_json/PMC7591274.xml.json	https://doi.org/10.1186/s41927-020-00165-0; https://www.ncbi.nlm.nih.gov/pubmed/33292820/	228080867	We performed a systematic review and meta-analysis with the aim of assessing the prevalence of rheumatic manifestations in patients affected by COVID-19, as initial symptom or during disease course.	1
36672	q0txy3lo		PMC	EP08 A case of granulomatosis with polyangiitis complicated by COVID-19: challenges in diagnosis and management	10.1093/rap/rkaa052.007	PMC7607350		cc-by	CASE REPORT - INTRODUCTION: Granulomatosis with Polyangiitis (GPA) is a rare small- to medium-vessel vasculitis associated with anti-neutrophil cytoplasmic autoantibody (ANCA). Its multi-systemic features include pulmonary, ear, nose, and throat (ENT), renal, and neurological manifestations. Its incidence is estimated to be 10.2 cases per million population. It is challenging to diagnose when its…	2020-11-03	Rajabally, Hanaa; Morley, Catherine; Srivastava, Shalabh	Rheumatol Adv Pract						https://www.ncbi.nlm.nih.gov/pmc/articles/PMC7607350/		This case highlights the difficulty in diagnosing GPA in a patient with respiratory symptoms during the Coronavirus Disease 2019 (COVID-19) pandemic and describes the challenges of managing it in stark contrast to the context of a subsequent COVID-19 infection as the mainstay of treatment remains immunosuppression. CASE REPORT - CASE DESCRIPTION: A 78-year-old female non-smoker with a history of …	1
41044	h5v9icxc		PMC	Quantification of neurological blood‐based biomarkers in critically ill patients with COVID‐19: Developing topics	10.1002/alz.047682	PMC7883192		no-cc	BACKGROUND: Multiple neurological manifestations of COVID‐19 have been reported such as headache, anosmia, ischemic stroke, and cerebral hemorrhages. Objective characterization of the acute neurological damage in critically ill patients with COVID‐19 has not yet been reported. METHOD: We performed a prospective observational study of plasma brain biomarkers in critically ill patients with respira…	2020-12-07	Cooper, Jennifer; Stukas, Sophie K; Hoiland, Ryan; Thiara, Sonny; Foster, Denise; Mitra, Anish; Panenka, William J; Sekhon, Mypinder S; Wellington, Cheryl L	Alzheimers Dement						https://www.ncbi.nlm.nih.gov/pmc/articles/PMC7883192/		In patients with COVID19, GFAP (rho=0.5358, p=0.0064), UCHL1 (rho=0.4056, p=0.0115) and NFL (rho=0.6223, p=0.0005) were positively correlated with the ICDSC score and were higher in patients diagnosed with delirium (ICDSC 4) in the COVID19 group but not ICU controls. CONCLUSION: Plasma GFAP is 2fold higher in critically ill patients with COVID19 compared to ICU controls, and higher concentrations…	1
47850	tgrh7ap4		Medline	Neurological manifestations in COVID-19: a systematic review and meta-analysis.	10.1080/02699052.2020.1831606		33074036	unk	OBJECTIVE Following the outbreak of coronavirus 2019 (COVID-19), there is strong evidence of neurological involvement in these patients. We aimed to determine the clinical characteristics of neurological manifestations in COVID-19. METHOD A systematic review of studies reporting neurological manifestations published between 1 December, 2019 and 11 May, 2020 was performed. Studies were grouped bas…	2020-10-19	Chua, Tzy Harn; Xu, Zheyu; King, Nicolas Kon Kam	Brain injury						https://doi.org/10.1080/02699052.2020.1831606; https://www.ncbi.nlm.nih.gov/pubmed/33074036/	224782674	39 (53.4%) patients had stroke, 18 (24.7%) had Guillain-Barré syndrome and variants, 11 (15.1%) had meningitis, encephalitis, encephalopathy, or myelitis, and five (6.8%) had seizures. CONCLUSIONS Stroke is the most frequently reported neurological manifestation in COVID-19 and has the highest mortality rate.	1
51297	6e45znaq		Medline	Thrombotic Complications of COVID-19 Infection: A Review.	10.1097/crd.0000000000000347		32947478	unk	The novel coronavirus (COVID-19 or SARS-CoV-2) is a single-stranded, enveloped RNA virus that created a Public Health Emergency of International Concern in January 2020, with a global case burden of over 15 million in just seven months. Infected patients develop a wide range of clinical manifestations - typically presenting with fever, cough, myalgia, and fatigue. Severely-ill patients may fall v…	2020-09-17	Castro, Rebecca; Frishman, William H	Cardiology in review						https://doi.org/10.1097/crd.0000000000000347; https://www.ncbi.nlm.nih.gov/pubmed/32947478/	221798439	Severely-ill patients may fall victim to acute respiratory distress syndrome, acute heart injuries, neurological manifestations, or complications due to secondary infections.	1
51694	2mn5n7p9		Medline	[Important and Unresolved Aspects of Neuropathologic Analyses of COVID-19 Individuals].	10.11477/mf.1416201649		33051393	unk	The pathomechanisms of central nervous system disorders associated with COVID-19 remain unsolved. It is therefore imperative to carry out pathologic, virologic, and molecular analyses of the human brain tissue to understand the neurological manifestations of COVID-19. However, autopsy of COVID-19 poses challenges in terms of infection control. In this short review, the neuropathologic findings of…	2020-10-01	Takao, Masaki	Brain and nerve = Shinkei kenkyu no shinpo						https://doi.org/10.11477/mf.1416201649; https://www.ncbi.nlm.nih.gov/pubmed/33051393/	222354143	However, autopsy of COVID-19 poses challenges in terms of infection control.	1
53722	qt02t6tf		Medline	Spectrum of Neurological Manifestations in Covid-19: A Review.	10.4103/0028-3886.289000		32643664	unk	COVID-19, in most patients, presents with mild flu-like illness. Elderly patients with comorbidities, like hypertension, diabetes, or lung and cardiac disease, are more likely to have severe disease and deaths. Neurological complications are frequently reported in severely or critically ill patients with comorbidities. In COVID-19, both central and peripheral nervous systems can be affected. The …	2020-01-01	Garg, Ravindra K	Neurology India						https://doi.org/10.4103/0028-3886.289000; https://www.ncbi.nlm.nih.gov/pubmed/32643664/	220429493	Elderly patients with comorbidities, like hypertension, diabetes, or lung and cardiac disease, are more likely to have severe disease and deaths. The SARS-CoV-2 virus causes the disease COVID-19 and has the potential to invade the brain. Recently, many cases of Guillain-Barré syndrome in COVID-19 patients have been observed, and a postinfectious immune-mediated inflammatory process was held respo…	1
56890	btkn8orw		Medline	Miller Fisher Syndrome and polyneuritis cranialis in COVID-19.	10.1212/wnl.0000000000009619		32303650	unk	OBJECTIVE To report two patients infected with severe acute respiratory syndrome coronavirus-2 (SARS-CoV-2) who acutely presented with Miller Fisher syndrome and polyneuritis cranialis, respectively. METHODS Patient data were obtained from medical records from the University Hospital "Príncipe de Asturias", Alcalá de Henares, Madrid, Spain and from the University Hospital "12 de Octubre", Madrid,…	2020-04-17	Gutiérrez-Ortiz, Consuelo; Méndez, Antonio; Rodrigo-Rey, Sara; San Pedro-Murillo, Eduardo; Bermejo-Guerrero, Laura; Gordo-Mañas, Ricardo; de Aragón-Gómez, Fernando; Benito-León, Julián	Neurology						https://doi.org/10.1212/wnl.0000000000009619; https://www.ncbi.nlm.nih.gov/pubmed/32303650/	215809057	RESULTS The first patient was a 50-year-old man who presented with anosmia, ageusia, right internuclear ophthalmoparesis, right fascicular oculomotor palsy, ataxia, areflexia, albuminocytologic dissociation and positive testing for GD1b-IgG antibodies.	1
61662	694ltlvi		Medline	Neurological Complications in COVID-19 Patients and its Implications for Associated Mortality.	10.2174/1567202617666200727124704		32718292	unk	Coronavirus is an enveloped, non-segmented, positive-polarity and single-stranded RNA virus. It has four types genera that infect mammals and birds, with only alpha and beta types found to affect humans with varying severity. A specific clade of beta coronaviruses are reported as lethal zoonotic viruses and have created major epidemic troubles, starting with the severe acute respiratory syndrome …	2020-07-27	AboTaleb, Hanin A	Current neurovascular research						https://doi.org/10.2174/1567202617666200727124704; https://www.ncbi.nlm.nih.gov/pubmed/32718292/	220839783	A specific clade of beta coronaviruses are reported as lethal zoonotic viruses and have created major epidemic troubles, starting with the severe acute respiratory syndrome (SARS) in 2002, then the Middle East respiratory syndrome (MERS) in 2012, and lastly Coronavirus Disease 2019 (COVID-19) in 2019.	1
62871	fbp2ste6		Medline	[Clinical and pathogenetic aspects of nervous system impairments in COVID-19].	10.17116/jnevro2020120091130		33081458	unk	Neurological manifestations are reported in 6-36% of patients with COVID-19. They could be divided into direct (viral), secondary (somatogenic) and post(para)infectious (autoimmune) variants according to the pathogenetic mechanisms of their development. The most common type is a secondary impairment of the nervous system presented with encephalopathy of hypoxic, infectious/toxic or dysmetabolic o…	2020-01-01	Kutlubaev, M A	Zhurnal nevrologii i psikhiatrii imeni S.S. Korsakova						https://doi.org/10.17116/jnevro2020120091130; https://www.ncbi.nlm.nih.gov/pubmed/33081458/	224828479	Postinfectious complications of COVID-19 mostly presented with different forms of Gulliane-Barre syndrome. Stroke is registered in 2.5-5% of COVID-19 cases.	1
65039	5sc1hdcn		Medline	Neurobiology of COVID-19.	10.3233/jad-200581		32538857	unk	Anosmia, stroke, paralysis, cranial nerve deficits, encephalopathy, delirium, meningitis, and seizures are some of the neurological complications in patients with coronavirus disease-19 (COVID-19) which is caused by acute respiratory syndrome coronavirus 2 (SARS-Cov2). There remains a challenge to determine the extent to which neurological abnormalities in COVID-19 are caused by SARS-Cov2 itself,…	2020-06-08	Fotuhi, Majid; Mian, Ali; Meysami, Somayeh; Raji, Cyrus A	Journal of Alzheimer's disease : JAD						https://doi.org/10.3233/jad-200581; https://www.ncbi.nlm.nih.gov/pubmed/32538857/	219704757	Anosmia, stroke, paralysis, cranial nerve deficits, encephalopathy, delirium, meningitis, and seizures are some of the neurological complications in patients with coronavirus disease-19 (COVID-19) which is caused by acute respiratory syndrome coronavirus 2 (SARS-Cov2).	1
70105	kebrwb6t		Medline	Biomarkers for CNS injury in CSF are elevated in COVID-19 and associated with neurological symptoms and disease severity.	10.1111/ene.14703		33369818	cc-by-nc-nd	BACKGROUND Neurological symptoms have been frequently reported in hospitalized patients with coronavirus disease 2019 (COVID-19) and biomarkers of CNS injury are reported to be increased in plasma but not extensively studied in CSF. This study examines CSF for biomarkers of CNS injury and other pathology in relation to neurological symptoms and disease severity in patients with neurological manif…	2020-12-28	Virhammar, Johan; Nääs, Anja; Fällmar, David; Cunningham, Janet L; Klang, Andrea; Ashton, Nicholas J; Jackmann, Sven; Westman, Gabriel; Frithiof, Robert; Blennow, Kaj; Zetterberg, Henrik; Kumlien, Eva; Rostami, Elham	European journal of neurology						https://doi.org/10.1111/ene.14703; https://www.ncbi.nlm.nih.gov/pubmed/33369818/	229693169	Extensive analysis of CSF, including measurement of biomarkers of CNS injury (neurofilament light chain protein (NfL) glial fibrillary acidic protein (GFAp) and total tau) was performed and related to neurological features and disease severity.	1
71717	7wvejgtf		Medline	Neurologic manifestations in hospitalized patients with COVID-19: The ALBACOVID registry.	10.1212/wnl.0000000000009937		32482845	unk	OBJECTIVE The coronavirus disease 2019 (COVID-19) has spread worldwide since December 2019. Neurological symptoms have been reported as part of the clinical spectrum of the disease. We aim to determine whether neurological manifestations are common in hospitalized COVID-19 patients and to describe their main characteristics. METHODS We systematically review all patients diagnosed with COVID-19 ad…	2020-06-01	Romero-Sánchez, Carlos Manuel; Díaz-Maroto, Inmaculada; Fernández-Díaz, Eva; Sánchez-Larsen, Álvaro; Layos-Romero, Almudena; García-García, Jorge; González, Esther; Redondo-Peñas, Inmaculada; Perona-Moratalla, Ana Belén; Del Valle-Pérez, José Antonio; Gracia-Gil, Julia; Rojas-Bartolomé, Laura; Feria-Vilar, Inmaculada; Monteagudo, María; Palao, María; Palazón-García, Elena; Alcahut-Rodríguez, Cris…	Neurology						https://doi.org/10.1212/wnl.0000000000009937; https://www.ncbi.nlm.nih.gov/pubmed/32482845/	219172409	RESULTS Of 841 patients hospitalized with COVID-19 (mean age 66.4 years, 56.2% men) 57.4% developed some form of neurological symptom. Myopathy (3.1%), dysautonomia (2.5%), cerebrovascular diseases (1.7%), seizures (0.7%), movement disorders (0.7%), encephalitis (n=1), Guillain-Barré syndrome (n=1), and optic neuritis (n=1) were also reported, but less frequent.	1
78209	8ff7s0tj		Medline	Telemedicine and Neurological Practice in the COVID-19 Era.	10.4103/0028-3886.288994		32643663	unk	Background The COVID-19 pandemic has within months turned the world upside down. With personal distancing and shortage of personal protective equipment, face-to-face health care encounters are increasingly becoming problematic. Neurological manifestations are also being observed in clinical presentations. Objective Worldwide most countries, the World Health Organization (WHO) and Centre for Disea…	2020-01-01	Ganapathy, Krishnan	Neurology India						https://doi.org/10.4103/0028-3886.288994; https://www.ncbi.nlm.nih.gov/pubmed/32643663/	220429579	Objective Worldwide most countries, the World Health Organization (WHO) and Centre for Disease Control (USA) have recommended use of Telemedicine during the current pandemic.With acute shortage of neurologists and neurosurgeons and their lopsided distribution, it becomes more difficult to provide neurological care to those who need it the most, particularly with travel restrictions.	1
78529	yrrpwj5k		Medline	COVID-19 meningitis without pulmonary involvement with positive cerebrospinal fluid PCR.	10.1111/ene.14536		32926584	unk	The Coronavirus Disease 2019 (COVID-19) typically presents with respiratory illness, though 36.4% of cases feature neurological manifestations. The disease remains largely unknown for its neurological complications. Herein, we discuss a unique case of isolated COVID-19 meningitis.	2020-09-14	Khodamoradi, Zohre; Hosseini, Seyed Ali; Gholampoor Saadi, Mohammad Hassan; Mehrabi, Zeinab; Sasani, Mohammad Reza; Yaghoubi, Sholeh	European journal of neurology						https://doi.org/10.1111/ene.14536; https://www.ncbi.nlm.nih.gov/pubmed/32926584/	221723996	The Coronavirus Disease 2019 (COVID-19) typically presents with respiratory illness, though 36.4% of cases feature neurological manifestations.	1
80535	zs2a6qdi		Medline	COVID-19 Pulmonary and Olfactory Dysfunctions: Is the Chemokine CXCL10 the Common Denominator?	10.1177/1073858420939033		32659199	unk	COVID-19 is an ongoing viral pandemic that emerged from East Asia and quickly spread to the rest of the world. SARS-CoV-2 is the virus causing COVID-19. Acute respiratory distress syndrome (ARDS) is definitely one of the main clinically relevant consequences in patients with COVID-19. Starting from the earliest reports of the COVID-19 pandemic, two peculiar neurological manifestations (namely, hy…	2020-07-13	Oliviero, Antonio; de Castro, Fernando; Coperchini, Francesca; Chiovato, Luca; Rotondi, Mario	The Neuroscientist : a review journal bringing neurobiology, neurology and psychiatry						https://doi.org/10.1177/1073858420939033; https://www.ncbi.nlm.nih.gov/pubmed/32659199/	220520184	Starting from the earliest reports of the COVID-19 pandemic, two peculiar neurological manifestations (namely, hyposmia/anosmia and dysgeusia) were reported in a relevant proportion of patients infected by SARS-CoV-2.	1
81804	oac9cb5m		Medline	COVID-19 Outbreak: Neurological Manifestations beyond Cough and Fever.	10.2174/1871527319666201120143654		33222680	unk	COVID-19 outbreak is one of the most disastrous respiratory diseases (after the 1918 influenza outbreak) spreading in the community. So far, it has killed 7,37,417 number of individuals. High variability in the viral genome and its greater ability to spread in the human community is badly affecting the comorbid individuals. Although infected individuals are mainly possessing respiratory issues, n…	2020-11-20	Kumar, Saurabh; Dwivedi, Divya; Chopra, Madhu	CNS & neurological disorders drug targets						https://doi.org/10.2174/1871527319666201120143654; https://www.ncbi.nlm.nih.gov/pubmed/33222680/	227135890	COVID-19 infection is just more than a cough, fever, and respiratory illness; it can cause indirect neurological complications in infected patients.	1
83086	jre0z14r		Medline	Acute Disseminated Encephalomyelitis in COVID-19: presentation of two cases and review of the literature.	10.1590/0004-282x20200186		33295423	cc-by-nc	BACKGROUND Neurological manifestations of COVID-19 are still incompletely understood. Neurological manifestations may be due to direct viral effect on neurons and glial cells, to an immune-mediated response to the virus, or to a hypercoagulable state and associated endothelial damage, as well as to severe systemic disease with prolonged intensive care unit stay. OBJECTIVE To describe two patients…	2020-12-07	Lopes, Cesar Castello Branco; Brucki, Sonia Maria Dozzi; Passos Neto, Carlos Eduardo Borges; Corazza, Luiza Alves; Baima, José Pedro Soares; Fiorentino, Matheus Dalben; Tatsch, João Fellipe Santos; Martin, Maria da Graça Morais; Lucato, Leandro Tavares; Gomes, Hélio Rodrigues; Rocha, Maria Sheila Guimarães; Fortini, Ida; Nitrini, Ricardo; Castro, Luiz H	Arquivos de neuro-psiquiatria						https://doi.org/10.1590/0004-282x20200186; https://www.ncbi.nlm.nih.gov/pubmed/33295423/	228079437	OBJECTIVE To describe two patients with severe SARS-CoV-2 infection and delayed recovery of consciousness after sedation withdrawal, in whom MRI disclosed multifocal white matter brain lesions, compatible with the diagnosis of acute disseminated encephalomyelitis.	1
86465	3dq2mf6l		Medline	An unresponsive COVID-19 patient.	10.1007/s10140-020-01799-w		32468357	unk	Neurological manifestations and complications are increasingly reported in coronavirus disease-19 (COVID-19) patients. Although pulmonary manifestations are more common, patients with severe disease may present with neurological symptoms such as in our case. We describe a case report of a 50-year-old male without previous known comorbidity who was found unresponsive due to COVID-19-related neurol…	2020-05-28	Nepal, Pankaj; Batchala, Prem Pradeep; Songmen, Swachchhanda; Parashar, Kalind; Sapire, Joshua	Emergency radiology						https://doi.org/10.1007/s10140-020-01799-w; https://www.ncbi.nlm.nih.gov/pubmed/32468357/	218912487	Neurological manifestations and complications are increasingly reported in coronavirus disease-19 (COVID-19) patients.	1
88189	slb9ia2o		Medline	Neurological manifestations of COVID-19.	10.5455/jpma.20		32515379	unk	Coronavirus disease (COVID-19) caused by severe acute respiratory syndrome coronavirus 2 (SARS CoV-2) has turned out to be a formidable pandemic. Upcoming evidence from confirmed cases of COVID-19 suggests an anticipated incursion of patients with neurological manifestations in the weeks to come. An expression of the angiotensin-converting enzyme 2 (ACE 2), the cellular receptor for SARS-CoV-2 ov…	2020-05-01	Kanwar, Dureshahwar; Baig, Abdul Mannan; Wasay, Mohammad	JPMA. The Journal of the Pakistan Medical Association						https://doi.org/10.5455/jpma.20; https://www.ncbi.nlm.nih.gov/pubmed/32515379/	218932793	Coronavirus disease (COVID-19) caused by severe acute respiratory syndrome coronavirus 2 (SARS CoV-2) has turned out to be a formidable pandemic.	1
91928	xk5t05uj		Medline	Neurological symptoms as a clinical manifestation of COVID-19: implications for internists.	10.20452/pamw.15575		32820884	unk	Many experimental and clinical studies have proven that the new severe acute respiratory syndrome coronavirus 2 (SARS-CoV-2) has tropism to the nervous system. The infection of the nervous system by SARS-CoV-2 can occur via the nasal route through trans-synaptic pathways. Coronaviruses can infect neurons and glial cells through angiotensin-converting enzyme 2 (ACE2) receptors or by endocytosis. T…	2020-08-21	Adamczyk-Sowa, Monika; Niedziela, Natalia; Kubicka-Bączyk, Katarzyna; Wierzbicki, Krzysztof; Jaroszewicz, Jerzy; Sowa, Paweł	Polish archives of internal medicine						https://doi.org/10.20452/pamw.15575; https://www.ncbi.nlm.nih.gov/pubmed/32820884/	221220759	Apart from typical symptoms of COVID-19 related to the involvement of the respiratory system, neurological manifestations such as headache, dizziness, myalgia, anosmia, ageusia, encephalopathy, encephalitis, stroke, epileptic seizures, rhabdomyolysis and the Guillain-Barre syndrome (GBS) are associated with SARS-CoV-2 infection.	1
92297	yyahkktf		Medline	Clinical and Neuroimaging Correlation in Patients with COVID-19.	10.3174/ajnr.a6717		32912875	cc-by	BACKGROUND AND PURPOSE Coronavirus disease 2019 (COVID-19) is increasingly being recognized for its multiorgan involvement, including various neurological manifestations. We examined the frequency of acute intracranial abnormalities seen on CT and/or MR imaging in patients with COVID-19 and investigated possible associations between these findings and clinical parameters, including length of hosp…	2020-09-10	Yoon, B C; Buch, K; Lang, M; Applewhite, B P; Li, M D; Mehan, W A; Leslie-Mazwi, T M; Rincon, S P	AJNR. American journal of neuroradiology						https://doi.org/10.3174/ajnr.a6717; https://www.ncbi.nlm.nih.gov/pubmed/32912875/	221619811	We examined the frequency of acute intracranial abnormalities seen on CT and/or MR imaging in patients with COVID-19 and investigated possible associations between these findings and clinical parameters, including length of hospital stay, requirement for intubation, and development of acute kidney injury.	1
94689	s6t69zdg		Medline	A Case of Guillain-Barré Syndrome Associated With COVID-19.	10.1177/2324709620961198		32981333	cc-by	A novel member of human RNA coronavirus, which is an enveloped betacoronavirus, has been termed severe acute respiratory syndrome coronavirus-2 (SARS COV-2). The illness caused by SARS COV-2 is referred to as the coronavirus disease 2019 (COVID-19). It is a highly contagious disease that has resulted in a global pandemic. The clinical spectrum of COVID-19 ranges from asymptomatic illness to acute…	2020-01-01	Rajdev, Kartikeya; Victor, Navin; Buckholtz, Elaine S; Hariharan, Praveen; Saeed, Muhammad Ahsan; Hershberger, Daniel M; Bista, Sabin	Journal of investigative medicine high impact case reports						https://doi.org/10.1177/2324709620961198; https://www.ncbi.nlm.nih.gov/pubmed/32981333/	222169765	A novel member of human RNA coronavirus, which is an enveloped betacoronavirus, has been termed severe acute respiratory syndrome coronavirus-2 (SARS COV-2). The illness caused by SARS COV-2 is referred to as the coronavirus disease 2019 (COVID-19).	1
98301	id1mvcbb		Medline	Unilateral Hypoglossal Nerve Palsy as a Covid-19 sequel: a case report.	10.1097/phm.0000000000001607		33002915	unk	Coronavirus disease 2019 (Covid-19), caused by severe acute respiratory syndrome coronavirus 2 (SARS-CoV-2) is spreading around the world and the outbreak continues to escalate. Recently it has been noticed that, besides the typical respiratory complications, some severely affected Covid-19 patients also experience neurological manifestations. Here, we describe the case of a newly diagnosed unila…	2020-09-28	Costa Martins, Daniela; Branco Ribeiro, Sofia; Jesus Pereira, Isabel; Mestre, Susana; Rios, Jonathan	American journal of physical medicine & rehabilitation						https://doi.org/10.1097/phm.0000000000001607; https://www.ncbi.nlm.nih.gov/pubmed/33002915/	222148567	Coronavirus disease 2019 (Covid-19), caused by severe acute respiratory syndrome coronavirus 2 (SARS-CoV-2) is spreading around the world and the outbreak continues to escalate.	1
105472	wx35fsgt		Medline	[The neurology of COVID-19].	10.29262/ram.v67i4.828		33631902	unk	The clinical manifestations of COVID-19 are reminiscent of those of acute respiratory distress syndrome induced by cytokine release syndrome and secondary hemophagocytic lymphohistiocytosis that is observed in patients with other coronaviruses such as SARS-CoV and MERS-CoV. Neurologists face the challenge of assessing patients with pre-existing neurological diseases who have contracted SARS-CoV-2…	2020-01-01	Cuevas-García, Carlos; Calderón-Vallejo, Alejandra; Berrón-Ruiz, Laura	Revista alergia Mexico						https://doi.org/10.29262/ram.v67i4.828; https://www.ncbi.nlm.nih.gov/pubmed/33631902/	232056086	Neurologists face the challenge of assessing patients with pre-existing neurological diseases who have contracted SARS-CoV-2, patients with COVID-19 who present neurological emergencies, and patients who are carriers of the virus and have developed secondary neurological complications, either during the course of the disease or after it.	1
106639	a3fyogdp		Medline	Anosmia: a missing link in the neuroimmunology of coronavirus disease 2019 (COVID-19).	10.1515/revneuro-2020-0039		32776905	unk	Just before 2020 began, a novel coronavirus, severe acute respiratory syndrome coronavirus-2 (SARS-CoV-2), brought for humans a potentially fatal disease known as coronavirus disease 2019 (COVID-19). The world has thoroughly been affected by COVID-19, while there has been little progress towards understanding the pathogenesis of COVID-19. Patients with a severe phenotype of disease and those who …	2020-08-10	Yazdanpanah, Niloufar; Saghazadeh, Amene; Rezaei, Nima	Reviews in the neurosciences						https://doi.org/10.1515/revneuro-2020-0039; https://www.ncbi.nlm.nih.gov/pubmed/32776905/	221101731	Thus, the observation of anosmia would direct us to find the pathogenesis of COVID-19 in the central nervous system, and this is consistent with numerous neurological manifestations related to COVID-19.	1
106853	9fl5f39n		Medline	A case of COVID-19 with multiple cranial neuropathies.	10.1080/00207454.2020.1869001		33372575	unk	Various neurological manifestations involving the central and peripheral nervous system have been reported in association with COVID-19. Most common associations reported are encephalopathy, headache, ischemic, hemorrhagic stroke and transient ischemic attack, Miller Fisher syndrome, cranial neuropathies and Guillain-Barre syndrome. Of the cranial neuropathies, anosmia, and dysgeusia are the most…	2020-12-29	Gogia, Bhanu; Gil, Andrea; Rai, Prashant K; Fang, Xiang	The International journal of neuroscience						https://doi.org/10.1080/00207454.2020.1869001; https://www.ncbi.nlm.nih.gov/pubmed/33372575/	229714810	Of the cranial neuropathies, anosmia, and dysgeusia are the most common reported symptoms.	1
108433	m0bn9r4g		Medline	An Unusual Case of COVID-19 Presenting as Acute Psychosis.	10.1177/0897190020977721		33280502	unk	PURPOSE To report a case of COVID-19 presenting with acute psychosis, without the hallmark respiratory symptoms of fever, cough, and shortness of breath associated with the novel virus. CASE SUMMARY A 58 year-old male presented with acute psychosis and no symptoms associated with COVID-19. He denied fever, chills, chest pain, shortness of breath, or gastrointestinal symptoms. The patient had a me…	2020-12-07	Lanier, Cameron G; Lewis, Stacey A; Patel, Paras D; Ahmed, Ahmed Mohamed; Lewis, Paul O	Journal of pharmacy practice						https://doi.org/10.1177/0897190020977721; https://www.ncbi.nlm.nih.gov/pubmed/33280502/	227519277	PURPOSE To report a case of COVID-19 presenting with acute psychosis, without the hallmark respiratory symptoms of fever, cough, and shortness of breath associated with the novel virus. CONCLUSION Acute psychosis, with or without other symptoms, appears to be a potential presentation of COVID-19 and should be considered by clinicians as a possible presenting manifestation.	1
110898	cipegfji		Medline	Neurologic and neuroimaging findings in COVID-19 patients: A retrospective multicenter study.	10.1212/wnl.0000000000010112		32680942	unk	OBJECTIVE To describe neuroimaging findings and to report the epidemiological and clinical characteristics of COVID-19 patients with neurological manifestations. METHODS In this retrospective multicenter study (10 Hospitals), we included 64 confirmed COVID-19 patients with neurologic manifestations who underwent a brain MRI. RESULTS The cohort included 43 men (67%), 21 women (33%), and the median…	2020-07-17	Kremer, Stéphane; Lersy, François; Anheim, Mathieu; Merdji, Hamid; Schenck, Maleka; Oesterlé, Hélène; Bolognini, Federico; Messie, Julien; Henri-Feugeas, Marie-Cécile; Khalil, Antoine; Gaudemer, Augustin; Carré, Sophie; Alleg, Manel; Lecocq, Claire; Schmitt, Emmanuelle; Anxionnat, René; Zhu, François; Jager, Lavinia; Nesser, Patrick; Mba, Yannick Talla; Hmeydia, Ghazi; Benzakoun, Joseph; Oppenhei…	Neurology						https://doi.org/10.1212/wnl.0000000000010112; https://www.ncbi.nlm.nih.gov/pubmed/32680942/	220630884	The profile of patients experiencing ischemic stroke was different from the other patients with abnormal brain imaging since the former had less frequently acute respiratory distress syndrome (p=0006) and more frequently corticospinal tract signs (p=002).	1
111299	vfhzoik4		Medline	COVID-19-associated diffuse leukoencephalopathy and cerebral microbleeds during puerperium.	10.1002/ijgo.13399		32989729	unk	The novel severe acute respiratory syndrome coronavirus 2 (SARS-CoV-2) causes the potentially fatal coronavirus disease 2019 (COVID-19). The most common presentation of COVID-19 is respiratory disease; however, prominent neurological manifestations are increasingly being reported [1]. One of these neurological manifestations reported in critically ill COVID-19 patients is leukoencephalopathy with…	2020-09-28	Montes-Ramirez, Juan; Aquino-Lopez, Edgar	International journal of gynaecology and obstetrics: the official organ of the International Federation of Gynaecology and Obstetrics						https://doi.org/10.1002/ijgo.13399; https://www.ncbi.nlm.nih.gov/pubmed/32989729/	222156187	The most common presentation of COVID-19 is respiratory disease; however, prominent neurological manifestations are increasingly being reported [1].	1
113171	m86idamp		Medline	EEG Findings in Coronavirus Disease.	10.1097/wnp.0000000000000752		32639251	unk	PURPOSE Neurologic manifestations of coronavirus disease (COVID-19) such as encephalopathy and seizures have been described. To our knowledge, detailed EEG findings in COVID-19 have not yet been reported. This report adds to the scarce body of evidence. METHODS We identified eight COVID-19 positive patients who underwent EEG monitoring in our hospital system. RESULTS EEGs were most commonly order…	2020-07-01	Pilato, Madison S; Urban, Alexandra; Alkawadri, Rafeed; Barot, Niravkumar V; Castellano, James F; Rajasekaran, Vijayalakshmi; Bagić, Anto I; Fong-Isariyawongse, Joanna S	Journal of clinical neurophysiology : official publication of the American Electroencephalographic Society						https://doi.org/10.1097/wnp.0000000000000752; https://www.ncbi.nlm.nih.gov/pubmed/32639251/	220412429	Five of eight patients had a previous diagnosis of epilepsy, suggesting that pre-existing epilepsy can be a potential risk factor for COVID-19-associated neurological manifestations.	1
116450	xjn65djg		Medline	Emerging evidence for neuropsycho-consequences of COVID-19.	10.2174/1570159x18666200507085335		32379592	unk	The pandemic novel coronavirus disease (COVID-19) has become a global concern in which respiratory system is not the only one involved. Previous researches have presented the common clinical manifestations including respiratory symptoms (i.e., fever and cough), fatigue and myalgia. However, there is limited evidence for neurological and psychological influences by SARS-CoV-2. In this review, we d…	2020-05-06	Li, Jingwen; Long, Xi; Zhang, Qing; Fang, Xi; Fang, Fang; Lv, Xuefei; Zhang, Dandan; Sun, Yu; Li, Na; Hu, Shaoping; Lin, Zhicheng; Xiong, Nian	Current neuropharmacology						https://doi.org/10.2174/1570159x18666200507085335; https://www.ncbi.nlm.nih.gov/pubmed/32379592/	218556565	In this review, we discuss the common neurological manifestations of COVID-19 including acute cerebrovascular disease (i.e., cerebral hemorrhage) and muscle ache.	1
117623	uqa5dj6k		Medline	Vascular Endothelial Growth Factor (VEGF) as a Vital Target for Brain Inflammation during the COVID-19 Outbreak.	10.1021/acschemneuro.0c00294		32485101	unk	The coronavirus disease 19 (COVID-19) pandemic has brought a great threat to global public health. Currently, mounting evidence has shown the occurrence of neurological symptoms in patients with COVID-19. However, the detailed mechanism by which the SARS-CoV-2 attacks the brain is not well characterized. Recent investigations have revealed that a cytokine storm contributes to brain inflammation a…	2020-06-02	Yin, Xi-Xi; Zheng, Xiang-Rong; Peng, Wang; Wu, Mao-Lan; Mao, Xiao-Yuan	ACS chemical neuroscience						https://doi.org/10.1021/acschemneuro.0c00294; https://www.ncbi.nlm.nih.gov/pubmed/32485101/	219288011	In any case, VEGF is deemed a promising therapeutic target in suppressing inflammation during SARS-CoV-2 infection with neurological symptoms.	1
118739	hi4271cm		Medline	Cranial Neuropathies and COVID-19: Neurotropism and Autoimmunity.	10.1212/wnl.0000000000009921		32487714	unk	The severe acute respiratory syndrome coronavirus 2 (SARS-CoV-2) or "COVID-19" global pandemic began in late 2019. Like its predecessors, SARS-CoV and Middle East respiratory syndrome coronavirus (MERS-CoV), COVID-19 binds to angiotension converting enzyme 2 (ACE2) receptors to facilitate tissue invasion, and potentially gain entry into the nervous system.1 This single-stranded RNA virus shares 7…	2020-06-02	Costello, Fiona; Dalakas, Marinos C	Neurology						https://doi.org/10.1212/wnl.0000000000009921; https://www.ncbi.nlm.nih.gov/pubmed/32487714/	219286500	Like its predecessors, SARS-CoV and Middle East respiratory syndrome coronavirus (MERS-CoV), COVID-19 binds to angiotension converting enzyme 2 (ACE2) receptors to facilitate tissue invasion, and potentially gain entry into the nervous system.1 This single-stranded RNA virus shares 75-80% identical genome sequence with MERS-CoV and SARS-CoV, but has increased virulence, persistence, and lethality…	1
119349	ywpsqqca		Medline	[Direct and indirect neurological manifestations of COVID-19].	10.17116/jnevro202012011111		33340292	unk	OBJECTIVE To systemize the neurological manifestations of COVID-19. MATERIALS AND METHODS A systematic computer analysis of all currently available publications on the neurological manifestations of COVID-19 (2374 publications in PUBMED) using algorithms of topological data analysis was performed. RESULTS A complex of interactions between SARS-CoV-2 infection, metabolic disorders of neurotransmit…	2020-01-01	Gromova, O A; Torshin, I Yu; Semenov, V A; Putilina, M V; Chuchalin, A G	Zhurnal nevrologii i psikhiatrii imeni S.S. Korsakova						https://doi.org/10.17116/jnevro202012011111; https://www.ncbi.nlm.nih.gov/pubmed/33340292/	229323680	RESULTS A complex of interactions between SARS-CoV-2 infection, metabolic disorders of neurotransmitters (acetylcholine, dopamine, serotonin and GABA), enkephalins and neurotrophins, micronutrients, chronic and acute inflammation, encephalopathy, cerebral ischemia and neurodegeneration, including demyelination, was described.	1
120281	mtwwn0og		Medline	Serum neurofilament light chain levels in the intensive care unit: comparison between severely ill patients with and without COVID-19.	10.1002/ana.26004		33377539	unk	There is emerging evidence for multifarious neurological manifestations of COVID-19, while little is known whether they reflect structural damage to the nervous system. Serum neurofilament light chain (sNfL) is a specific biomarker of neuronal injury. We measured sNfL concentrations of 29 critically ill COVID-19 patients, 10 critically ill non-COVID-19 patients, and 259 healthy controls. After ad…	2020-12-30	Sutter, Raoul; Hert, Lisa; De Marchis, Gian Marco; Twerenbold, Raphael; Kappos, Ludwig; Naegelin, Yvonne; Kuster, Gabriela M; Benkert, Pascal; Jost, Jasmin; Maceski, Aleksandra Maleska; Rüegg, Stephan; Siegemund, Martin; Leppert, David; Tschudin-Sutter, Sarah; Kuhle, Jens	Annals of neurology						https://doi.org/10.1002/ana.26004; https://www.ncbi.nlm.nih.gov/pubmed/33377539/	229720007	We measured sNfL concentrations of 29 critically ill COVID-19 patients, 10 critically ill non-COVID-19 patients, and 259 healthy controls.	1
121034	lbsacgr7		Medline	Neurotropic mechanisms in COVID-19 and their potential influence on neuropsychological outcomes in children.	10.1080/09297049.2020.1763938		32403983	unk	Children have shown more physical resilience to COVID-19 than adults, but there is a cohort of vulnerable infants and young children who may experience disease burden, both in the acute phase and chronically. Children may have had early undocumented exposure to COVID-19. Even when the risk of exposure was known, developmental variables may have made the avoidance of physical proximity difficult f…	2020-05-13	Condie, Lois O	Child neuropsychology : a journal on normal and abnormal development in childhood and adolescence						https://doi.org/10.1080/09297049.2020.1763938; https://www.ncbi.nlm.nih.gov/pubmed/32403983/	218635058	Children with COVID-19 and comorbid physical or mental disorders may be vulnerable to exacerbations of neurotropic factors and comorbidities, the neural impact of which has been documented for other coronaviruses.	1
121957	vjubia8r		Medline	Neurologic and Radiographic Findings Associated With COVID-19 Infection in Children.	10.1001/jamaneurol.2020.2687		32609336	unk	Importance Neurological manifestations have been reported in adults with coronavirus disease 2019 (COVID-19), which is caused by the highly pathogenic virus severe acute respiratory syndrome coronavirus 2 (SARS-CoV-2). Objective To report the neurological manifestations of children with COVID-19. Design, Setting, and Participants In this case-series study, patients younger than 18 years who prese…	2020-07-01	Abdel-Mannan, Omar; Eyre, Michael; Löbel, Ulrike; Bamford, Alasdair; Eltze, Christin; Hameed, Biju; Hemingway, Cheryl; Hacohen, Yael	JAMA neurology						https://doi.org/10.1001/jamaneurol.2020.2687; https://www.ncbi.nlm.nih.gov/pubmed/32609336/	220283684	Design, Setting, and Participants In this case-series study, patients younger than 18 years who presented with SARS-CoV-2 infection and neurological symptoms to Great Ormond Street Hospital for Children (London, UK) between March 1, 2020, and May 8, 2020, were included after infection was confirmed by either a quantitative reverse transcription-polymerase chain reaction assay by nasopharyngeal sw…	1
122092	zonvyvmg		Medline	Neurologic Syndromes Predict Higher In-Hospital Mortality in COVID-19.	10.1212/wnl.0000000000011356		33443111	cc-by-nc-nd	OBJECTIVE The SARS-Cov2 virus is protean in its manifestations, affecting nearly every organ system. However, nervous system involvement and its impact on disease outcome are poorly characterized. The objective of the study is to determine if neurological syndromes are associated with increased risk of inpatient mortality. METHODS 581 hospitalized patients with confirmed SARS-Cov2 infection, neur…	2020-12-18	Eskandar, Emad Nader; Altschul, David J; de La Garza Ramos, Rafael; Cezayirli, Phillip; Unda, Santiago R; Benton, Joshua; Dardick, Joseph; Toma, Aureliana; Patel, Nikunj; Malaviya, Avinash; Flomenbaum, David; Fernandez-Torres, Jenelys; Lu, Jenny; Holland, Ryan; Burchi, Elisabetta; Zampolin, Richard; Hsu, Kevin; McClelland, Andrew; Burns, Judah; Erdfarb, Amichai; Malhotra, Rishi; Gong, Michelle; S…	Neurology						https://doi.org/10.1212/wnl.0000000000011356; https://www.ncbi.nlm.nih.gov/pubmed/33443111/	231606491	METHODS 581 hospitalized patients with confirmed SARS-Cov2 infection, neurological involvement and brain-imaging were compared to hospitalized non-neurological COVID-19 patients. Patients with altered mentation (n=258, p =0.04, OR 1.39, CI 1.04 - 1.86) or radiologically confirmed stroke (n=55, p = 0.001, OR 3.1, CI 1.65-5.92) had a higher risk of mortality than age and severity-matched controls.	1
123580	pra6318q		Medline	Neurological manifestations of SARS-CoV-2 - a systemic review.	10.5603/pjnns.a2020.0050		32667047	unk	INTRODUCTION Following two coronaviral epidemics in 2002 and 2012, December 2019 saw the emergence of a potentially fatal coronavirus - SARS-CoV-2, which originated in Wuhan, China. While most coronaviruses are responsible for mild respiratory infections, they have been demonstrated to be neuroinvasive and neurotropic for over three decades. In this review, we assess whether SARS-CoV-2 follows th…	2020-07-15	Słyk, Stanisław; Domitrz, Izabela	Neurologia i neurochirurgia polska						https://doi.org/10.5603/pjnns.a2020.0050; https://www.ncbi.nlm.nih.gov/pubmed/32667047/	220530028	In this review, we assess whether SARS-CoV-2 follows this trend and if the neuroinvasive potential of this novel coronavirus is worthy of further investigation.	1
128896	houxpagf		Medline	Management of Patients with Cerebellar Ataxia During the COVID-19 Pandemic: Current Concerns and Future Implications.	10.1007/s12311-020-01139-1		32405955	unk	The current worldwide severe acute respiratory syndrome coronavirus 2 (SARS-CoV-2) pandemic that causes coronavirus disease 2019 (COVID-19) has brought some medical systems to the brink of collapse. This crisis is also negatively impacting the care of patients with non-COVID-19 conditions, including those with cerebellar ataxia (CA). Older patients with CA and those with immune-mediated ataxias o…	2020-05-13	Manto, Mario; Dupre, Nicolas; Hadjivassiliou, Marios; Louis, Elan D; Mitoma, Hiroshi; Molinari, Marco; Shaikh, Aasef G; Soong, Bing-Wen; Strupp, Michael; Van Overwalle, Frank; Schmahmann, Jeremy D	Cerebellum						https://doi.org/10.1007/s12311-020-01139-1; https://www.ncbi.nlm.nih.gov/pubmed/32405955/	218605391	This COVID-19 Cerebellum Task Force consensus provides some guidance on how we may approach this uncertain time and consider preparing for the new realities we face in CA patient care once this acute crisis has passed.	1
130341	m05hz4t9		Medline	[Features of neurological manifestations of the COVID-19 in children and adults].	10.17116/jnevro2020120091114		33081456	unk	The number of COVID-19 patients is increasing worldwide and the number of patients with neurological manifestations of a new coronavirus infection is increasing as well. Pathognomonic for COVID-19 is the presence of cephalgic syndrome, infectious-toxic encephalopathy, hypo- and anosmia and ageusia. Inducing of pathological autoimmune response contributes to the development of Miller Fischer and G…	2020-01-01	Kholin, A A; Zavadenko, N N; Nesterovskiy, Yu E; Kholina, E A; Zavadenko, A N; Khondkaryan, G Sh	Zhurnal nevrologii i psikhiatrii imeni S.S. Korsakova						https://doi.org/10.17116/jnevro2020120091114; https://www.ncbi.nlm.nih.gov/pubmed/33081456/	224823562	Almost all post-COVID-19 patients complain of severe fatigue, emotional lability, and sometimes have features of asthenic-neurotic, anxiety-phobic disorders and apato-abulic syndromes, which require rehabilitation measures, as well as courses of restorative neurotrophic and nootropic therapy.	1
132738	fuuolh1c		Medline	Neurological complications in patients with SARS-CoV-2 infection: a systematic review.	10.1590/0004-282x20200051		32490966	cc-by-nc	BACKGROUND As the COVID-19 pandemic unfolds worldwide, different forms of reports have described its neurologic manifestations. OBJECTIVE To review the literature on neurological complications of SARS-CoV-2 infection. METHODS Literature search performed following systematic reviews guidelines, using specific keywords based on the COVID-19 neurological complications described up to May 10th, 2020.…	2020-05-01	Munhoz, Renato Puppi; Pedroso, José Luiz; Nascimento, Fábio Augusto; Almeida, Sergio Monteiro de; Barsottini, Orlando Graziani Povoas; Cardoso, Francisco Eduardo C; Teive, Hélio A Ghizoni	Arquivos de neuro-psiquiatria						https://doi.org/10.1590/0004-282x20200051; https://www.ncbi.nlm.nih.gov/pubmed/32490966/	219284427	METHODS Literature search performed following systematic reviews guidelines, using specific keywords based on the COVID-19 neurological complications described up to May 10th, 2020.	1
134155	5yeb7mhd		Medline	Cerebrovascular events in COVID-19 patients.	10.4081/monaldi.2020.1341		32527073	cc-by-nc	Neurological manifestations in patients with COVID-19 are more frequently being reported. Cerebrovascular events have been reported in around 3% of patients. In this review we summarize the published literature on cerebrovascular events in patients with COVID-19 as available on the PubMed database. So far, 3 studies have reported cerebrovascular events. Cerebrovascular events were identified on s…	2020-06-10	Mishra, Ajay Kumar; Sahu, Kamal Kant; George, Anu Anna; Sargent, Jennifer; Lal, Amos	Monaldi archives for chest disease = Archivio Monaldi per le malattie del torace						https://doi.org/10.4081/monaldi.2020.1341; https://www.ncbi.nlm.nih.gov/pubmed/32527073/	219605309	In this review we summarize the published literature on cerebrovascular events in patients with COVID-19 as available on the PubMed database.	1
138065	04o93g1h	91f413c1bf4ee533b5c39ec55306f61731c8220f	PMC	Lethal outcome of Covid-19 pneumonia in a new liver recipient with neurological manifestation		PMC7682977		cc-by	COVID-19 is a new contagious viral pneumonia with various signs and symptoms, including loss of consciousness, liver injury, and cerebrovascular accident; however, there is little data on the manifestation and outcome of COVID-19 in liver transplant patients. Moreover, because transplant units in Iran were closed from the first day of the COVID-19 pandemic, accurate data about nosocomial COVID-19…	2020-01-01	Eslami, Pegah; Moradi, Muhammadhosein; Dooghaie Moghadam, Arash; Pirsalehi, Ali; Abdul Lateef, Shabnoor; Hadaegh, Amirreza; Rezai, Behandokht; Sadeghi, Amir; Asadzadeh Aghdaei, Hamid; Zali, Mohammad Reza	Gastroenterol Hepatol Bed Bench				document_parses/pdf_json/91f413c1bf4ee533b5c39ec55306f61731c8220f.json	document_parses/pmc_json/PMC7682977.xml.json	https://www.ncbi.nlm.nih.gov/pmc/articles/PMC7682977/		COVID-19 is a new contagious viral pneumonia with various signs and symptoms, including loss of consciousness, liver injury, and cerebrovascular accident; however, there is little data on the manifestation and outcome of COVID-19 in liver transplant patients.	1
138070	9vo6j9q6	9d8e91981afe11de1fd2f82b39f0641fcff5f167	PMC	Neurological Manifestations of COVID-19: A Case Report		PMC7680512		cc-by	A novel coronavirus disease (COVID-19) was reported in Wuhan, China in December 2019 and spread rapidly around the world, causing high rates of mortality and morbidity. This disease is known for its respiratory manifestations. Also, there have been several reports of neurological involvement in patients with COVID-19. In this study, we present a 55-year-old Iranian male patient, who was referred …	2020-11-14	Malekmohammad, Majid; Hashemian, Seyed Mohammad Reza; Mansourafshar, Babak; Jamaati, Hamidreza	Tanaffos				document_parses/pdf_json/9d8e91981afe11de1fd2f82b39f0641fcff5f167.json	document_parses/pmc_json/PMC7680512.xml.json	https://www.ncbi.nlm.nih.gov/pmc/articles/PMC7680512/		Upon admission, only respiratory signs of COVID-19 were observed, but later, some neurological manifestations were also observed, such as an alteration in mental status, disorientation, stupor, and finally coma.	1
138156	xs5p3xws	07dd450145b6c5ac18f4eacce21f9cd9d0641ba3	PMC	The neurological manifestations of COVID-19 – A case series		PMC7821746		cc-by	Severe acute respiratory syndrome (SARS) is a fatal respiratory illness caused by the coronavirus (CoV). The first known case was reported in 2002, later coined as SARS-CoV. Over the last two decades, the CoV has periodically emerged in the general population, causing a varying degree of pneumonia. The most recent outbreak, now known as coronavirus disease of 2019 (COVID-19), has been on an expon…	2020-10-17	Karambelkar, Pranav V.; Rojulpote, Chaitanya S.; Saeed, Faryal; Pichiarello, Christina; Patel, Nikul; Sharma, Amit	J Clin Transl Res				document_parses/pdf_json/07dd450145b6c5ac18f4eacce21f9cd9d0641ba3.json	document_parses/pmc_json/PMC7821746.xml.json	https://www.ncbi.nlm.nih.gov/pmc/articles/PMC7821746/		Similar to its predecessors, COVID-19 causes a fatal form of pneumonia; however, in a small percentage of patients, COVID-19 has shown to cause neurological symptoms. This case series describes the common and uncommon neurological manifestations of COVID-19.	1
139390	6uoev4a4		Medline	The neurological manifestations of COVID-19 - A case series.			33501389	unk	Severe acute respiratory syndrome (SARS) is a fatal respiratory illness caused by the coronavirus (CoV). The first known case was reported in 2002, later coined as SARS-CoV. Over the last two decades, the CoV has periodically emerged in the general population, causing a varying degree of pneumonia. The most recent outbreak, now known as coronavirus disease of 2019 (COVID-19), has been on an expon…	2020-11-15	Karambelkar, Pranav V; Rojulpote, Chaitanya S; Saeed, Faryal; Pichiarello, Christina; Patel, Nikul; Sharma, Amit	Journal of clinical and translational research						https://www.ncbi.nlm.nih.gov/pubmed/33501389/	231699883	Similar to its predecessors, COVID-19 causes a fatal form of pneumonia; however, in a small percentage of patients, COVID-19 has shown to cause neurological symptoms. This case series describes the common and uncommon neurological manifestations of COVID-19.	1
141250	hw9b4jdl		Medline	Lethal outcome of Covid-19 pneumonia in a new liver recipient with neurological manifestation.			33244386	unk	COVID-19 is a new contagious viral pneumonia with various signs and symptoms, including loss of consciousness, liver injury, and cerebrovascular accident; however, there is little data on the manifestation and outcome of COVID-19 in liver transplant patients. Moreover, because transplant units in Iran were closed from the first day of the COVID-19 pandemic, accurate data about nosocomial COVID-19…	2020-01-01	Eslami, Pegah; Moradi, Muhammadhosein; Dooghaie Moghadam, Arash; Pirsalehi, Ali; Abdul Lateef, Shabnoor; Hadaegh, Amirreza; Rezai, Behandokht; Sadeghi, Amir; Asadzadeh Aghdaei, Hamid; Zali, Mohammad Reza	Gastroenterology and hepatology from bed to bench						https://www.ncbi.nlm.nih.gov/pubmed/33244386/	227162497	COVID-19 is a new contagious viral pneumonia with various signs and symptoms, including loss of consciousness, liver injury, and cerebrovascular accident; however, there is little data on the manifestation and outcome of COVID-19 in liver transplant patients.	1
144790	mjnsiac8		Medline	Neurological Manifestations of COVID-19: A Case Report.			33262805	unk	A novel coronavirus disease (COVID-19) was reported in Wuhan, China in December 2019 and spread rapidly around the world, causing high rates of mortality and morbidity. This disease is known for its respiratory manifestations. Also, there have been several reports of neurological involvement in patients with COVID-19. In this study, we present a 55-year-old Iranian male patient, who was referred …	2020-11-01	Malekmohammad, Majid; Hashemian, Seyed Mohammad Reza; Mansourafshar, Babak; Jamaati, Hamidreza	Tanaffos						https://www.ncbi.nlm.nih.gov/pubmed/33262805/	227228326	Upon admission, only respiratory signs of COVID-19 were observed, but later, some neurological manifestations were also observed, such as an alteration in mental status, disorientation, stupor, and finally coma.	1
147011	b5g4z6xq		Medline	Neurological Aspects of Coronavirus Infectious Disease 2019 (COVID-19).			32802586	unk	Background. Coronavirus infectious disease 2019 (COVID-19) has spread rapidly around the world and has been declared a pandemic by World Health Organization. Neurological manifestations are being reported in patients with COVID-19 but clinical guidelines and effective treatments remain unclear. Objective: In this brief review, the authors examine the latest available evidence to date regarding th…	2020-04-01	Butala, Nitin	Innovations in clinical neuroscience						https://www.ncbi.nlm.nih.gov/pubmed/32802586/	221142315	Summary: Understanding the spectrum of neurological manifestations of COVID-19 and the impact of COVID-19 on patients with underlying neurological conditions might help to improve outcomes.	1
149372	bzh1lwn0		Medline	Meningoencephalitis Associated with SARS-Coronavirus-2.			33457322	unk	The aim of this work is to clarify the incidence of meningitis/encephalitis in SARS-CoV-2 patients. We conducted an initial search in PubMed using the Medical Subject Headings (MeSH) terms "meningitis," and "encephalitis,", and "COVID-19" to affirm the need for a review on the topic of the relationship between meningitis/encephalitis and SARS-CoV-2 infection. We included case series, case reports…	2020-12-01	Iaconetta, G; De Luca, P; Scarpa, A; Cassandro, C; Cassandro, E	Translational medicine @ UniSa						https://www.ncbi.nlm.nih.gov/pubmed/33457322/	231603745	We included case series, case reports and review articles of COVID-19 patients with these neurological symptoms.	1
150734	moxp6mgy		Medline	Malaysia Stroke Council guide on acute stroke care service during COVID-19 Pandemic.			32467554	unk	On the 18th of March 2020, the Malaysia government declared a movement control order (MCO) due to the unprecedented COVID-19 pandemic. Although the majority of patients presented with respiratory-related symptoms, COVID-19 patients may present atypically with neurological manifestations and may even have an increased risk of stroke. The Malaysia Stroke Council is concerned regarding the level of …	2020-05-01	Wan Asyraf, W Z; Ah Khan, Y K; Chung, L W; Kee, H F; Irene, L; Ang, C L; Choon, W K; Mak, C S; Tan, W Y; Wn Nafisah, W Y; Hamidon, B	The Medical journal of Malaysia						https://www.ncbi.nlm.nih.gov/pubmed/32467554/	218983825	During the recent National Stroke Workflow Steering Committee meeting, a guide was made based on the currently available evidences to assist Malaysian physicians providing acute stroke care in the hospital setting in order to provide the best stroke care while maintaining their own safety.	1
151902	r5kj1x72		Medline	COVID-19 Pandemic and Neurological Disease: A Critical Review of the Existing Literature.			33094214	unk	Most of what we know about the coronavirus disease 2019 (COVID-19) is limited to what we know about severe acute respiratory syndrome (SARS) and COVID-19's epidemiology, fatality, and acute care. However, infection with COVID-19 may also involve the central nervous system (CNS), which may or may not be due to a multi-organ injury. Our aim in this paper is to briefly summarize the main aspects of …	2020-01-01	Assari, Shervin	Hospital practices and research						https://www.ncbi.nlm.nih.gov/pubmed/33094214/	225053546	However, infection with COVID-19 may also involve the central nervous system (CNS), which may or may not be due to a multi-organ injury. Our aim in this paper is to briefly summarize the main aspects of the growing literature on neurological manifestations of the COVID-19 infection. As such, after mentioning some general background on the economic and medical implications of the pandemic on indiv…	1
152247	gkwdf77o		WHO	Case Report of Familial COVID-19 Cluster Associated with High Prevalence of Anosmia, Ageusia, and Gastrointestinal Symptoms				unk	Background: Patients with COVID-19 most commonly report respiratory symptoms, with a minority reporting gastrointestinal (GI) symptoms in currently available reports. Additionally, little is known about the symptoms of anosmia/hyposmia, ageusia, and dysgeusia anecdotally seen in COVID-19 patients, which may potentially be considered both GI and sensory/neurological manifestations of infection. We…	2020-01-01	Ho, Bethany E; Ho, Andrea P; Ho, Michaela A; Ho, Elizabeth C	IDCases		#807184					222081123	We report a familial cluster of 5 presumed and 2 confirmed COVID-19 cases, all of whom reported one or more GI symptoms and 5 of whom reported sensory symptoms of anosmia/hyposmia, ageusia/hypogeusia, and/or dysgeusia.	1
153142	bl8x2p1n		WHO	Meningitis as an Initial Presentation of COVID-19: A Case Report				unk	The common presenting symptoms of fever, fatigue, and mild respiratory symptoms like dry cough, are associated with COVID-19, however, patients can also develop neurological manifestations like headache, anosmia, hyposmia, dysgeusia, meningitis, encephalitis, and acute cerebrovascular accidents during the disease Although very rare, these neurological manifestations are sometimes the sole initial…	2020-01-01	Naz, S.; Hanif, M.; Haider, M. A.; Ali, M. J.; Ahmed, M. U.; Saleem, S.	Frontiers in Public Health		#858811					221822362	The common presenting symptoms of fever, fatigue, and mild respiratory symptoms like dry cough, are associated with COVID-19, however, patients can also develop neurological manifestations like headache, anosmia, hyposmia, dysgeusia, meningitis, encephalitis, and acute cerebrovascular accidents during the disease Although very rare, these neurological manifestations are sometimes the sole initial…	1
154597	7q6on0vr		WHO	COVID-19 and epilepsy				unk	RESUMEN La encefalopatía es una manifestación neurológica frecuente en los pacientes en UCI con Covid-19 Es importante realizar un adecuado diagnóstico diferencial con el estado epiléptico no convulsivo, para poder optimizar su cuidado y pronóstico El uso del video-electroencefalograma (VEEG) bajo adecuadas normas de bioseguridad, permite realizar un adecuado diagnóstico del estado epiléptico, di…	2020-01-01	Vergara, Jean Paul Tolosa Carlos Gómez Arias Bety Lizcano Meneses Angelica Gaona Iván	Acta neurol. colomb		#741872					225928014	RESUMEN La encefalopata es una manifestacin neurolgica frecuente en los pacientes en UCI con Covid-19 Es importante realizar un adecuado diagnstico diferencial con el estado epiléptico no convulsivo, para poder optimizar su cuidado y pronstico El uso del video-electroencefalograma (VEEG) bajo adecuadas normas de bioseguridad, permite realizar un adecuado diagnstico del estado epiléptico, disminuy…	1
154947	ehejn6fu		WHO	Neurological manifestations in COVID-19: a systematic review and meta-analysis				unk	OBJECTIVE: Following the outbreak of coronavirus 2019 (COVID-19), there is strong evidence of neurological involvement in these patients. We aimed to determine the clinical characteristics of neurological manifestations in COVID-19. METHOD: A systematic review of studies reporting neurological manifestations published between 1 December, 2019 and 11 May, 2020 was performed. Studies were grouped b…	2020-01-01	Chua, Tzy Harn; Xu, Zheyu; King, Nicolas Kon Kam	Brain Inj		#872817					224782674	39 (53.4%) patients had stroke, 18 (24.7%) had Guillain-Barré syndrome and variants, 11 (15.1%) had meningitis, encephalitis, encephalopathy, or myelitis, and five (6.8%) had seizures. CONCLUSIONS: Stroke is the most frequently reported neurological manifestation in COVID-19 and has the highest mortality rate.	1
155115	q78a77ke		WHO	Revisiting the Immune Balance Theory: A Neurological Insight Into the Epidemic of COVID-19 and Its Alike				unk	As the pandemic of COVID-19 is raging around the world, the mysteriousness of severe acute respiratory syndrome-coronavirus 2 (SARS-CoV-2) coronavirus is being revealed by the concerted endeavors of scientists Although fever and pneumonia are typical symptoms, COVID-19 patients exhibit multiple neurological complications In this interim review, we will summarize the neurological manifestations an…	2020-01-01	Wu, J.; Tang, Y.	Frontiers in Neurology		#909323					222348675	As the pandemic of COVID-19 is raging around the world, the mysteriousness of severe acute respiratory syndrome-coronavirus 2 (SARS-CoV-2) coronavirus is being revealed by the concerted endeavors of scientists Although fever and pneumonia are typical symptoms, COVID-19 patients exhibit multiple neurological complications In this interim review, we will summarize the neurological manifestations an…	1
158157	dqn2gm3f		WHO	Understanding the neurotropic characteristics of SARS-CoV-2: from neurological manifestations of COVID-19 to potential neurotropic mechanisms				unk	Coronavirus disease 2019 (COVID-19), a disease caused by the novel betacoronavirus (SARS-CoV-2), has become a global pandemic threat. The potential involvement of COVID-19 in central nervous system (CNS) has attracted considerable attention due to neurological manifestations presented throughout the disease process. In addition, SARS-CoV-2 is structurally similar to SARS-CoV, and both bind to the…	2020-01-01	Zhou, Zhiqiang; Kang, Huicong; Li, Shiyong; Zhao, Xu	J Neurol		#377965					218890238	Furthermore, SARS-CoV-2 RNA detected in a cerebrospinal fluid specimen of a patient with COVID-19 have provided direct evidence to support the theory of neurotropic involvement of SARS-CoV-2.	1
159843	4eue1qnx		WHO	The EAN COVID-19 registry (ENERGY): An international instrument for surveillance of neurological complications in patients with COVID-19				unk	The COVID-19 pandemic is a global public health issue. Neurological complications have been reported in up to one-third of affected cases, but their distribution varies significantly in terms of prevalence, incidence and phenotypical characteristics. Variability can be mostly explained by the differing sources of cases (hospital vs. community-based), the accuracy of the diagnostic approach, and t…	2020-01-01	Beghi, Ettore; Helbok, Raimund; Crean, Michael; Chou, Sherry Hsiang-Yi; McNett, Molly; Moro, Elena; Bassetti, Claudio	Eur. j. neurol		#1028003					227123962	ENERGY can be implemented as a stand-alone instrument for patients with suspected or confirmed COVID-19 patients AND neurological findings or as an addendum to an existing registry not targeting neurologic symptoms.	1
159844	4eue1qnx		WHO	The EAN COVID-19 registry (ENERGY): An international instrument for surveillance of neurological complications in patients with COVID-19				unk	The COVID-19 pandemic is a global public health issue Neurological complications have been reported in up to one-third of affected cases, but their distribution varies significantly in terms of prevalence, incidence and phenotypical characteristics Variability can be mostly explained by the differing sources of cases (hospital vs community-based), the accuracy of the diagnostic approach, and the …	2020-01-01	Beghi, E.; Helbok, R.; Crean, M.; Chou, S. H.; McNett, M.; Moro, E.; Bassetti, C.	Eur J Neurol		#939717					227123962	The COVID-19 pandemic is a global public health issue Neurological complications have been reported in up to one-third of affected cases, but their distribution varies significantly in terms of prevalence, incidence and phenotypical characteristics Variability can be mostly explained by the differing sources of cases (hospital vs community-based), the accuracy of the diagnostic approach, and the …	1
160985	dqagekge		WHO	SARS-CoV-2 associated ischemic stroke: First case report in Peru				unk	The disease caused by Severe Acute Respiratory Syndrome Coronavirus 2 (SARS-CoV-2) is known as Coronavirus Disease 2019 (COVID-19). Its involvement is mainly respiratory, but various neurological manifestations have been described. The neurotropism and potential neuropathotogenic role of SARS-CoV-2 is based on animal models and cases of neurological condition described in other coronaviruses, as …	2020-01-01	Mariños, Evelyn; Barreto-Acevedo, Elliot; Espino, Poul	Rev. Neuro-Psiquiatr.		#738501					225808337	The neurotropism and potential neuropathotogenic role of SARS-CoV-2 is based on animal models and cases of neurological condition described in other coronaviruses, as well as recent reports of specific neurological syndromes related to COVID-19, including ischemic stroke.	1
161158	zhmyf8z2		WHO	COVID-19 and Guillain-Barre Syndrome: A fortuitous relationship?				unk	Although severe acute respiratory syndrome coronavirus 2 (SARS-CoV-2) mainly affects the respiratory system, multiple neurological manifestations have been described Guillain-Barre syndrome (GBS) is one of those Despite the limited existence of cases reporting the association between GBS and coronavirus disease 2019 (COVID-19), the number of publications on this subject is increasing, thus making…	2020-01-01	Pinera-Castro, Hector J.	Revista Mexicana De Neurociencia		#914952					226319196	Although severe acute respiratory syndrome coronavirus 2 (SARS-CoV-2) mainly affects the respiratory system, multiple neurological manifestations have been described Guillain-Barre syndrome (GBS) is one of those Despite the limited existence of cases reporting the association between GBS and coronavirus disease 2019 (COVID-19), the number of publications on this subject is increasing, thus making…	1
161826	gw15rayd		WHO	Immunological and Neurological Manifestations of COVID-19: An Intimate Relationship				unk	Abstract: Background: COVID-19 has superseded all medical scientific challenges in 2020 It presented with a range of respiratory involvement from the mild upper respiratory tract to severe pneumonia with ARDS A percentage of these patients manifested variable neurological presentations expanding the challenges of patients’ assessment, care, and management Objective: To discuss the neurological ma…	2020-01-01	Elsayed, M Ahmed R Alkhedir A Saeed M El-Sadig S	Sudan Journal of Medical Sciences		#1037731					225471100	Abstract: Background: COVID-19 has superseded all medical scientific challenges in 2020 It presented with a range of respiratory involvement from the mild upper respiratory tract to severe pneumonia with ARDS A percentage of these patients manifested variable neurological presentations expanding the challenges of patients’ assessment, care, and management Objective: To discuss the neurological ma…	1
163419	j8wq4xzh		WHO	Guillain-Barré syndrome associated with COVID-19 infection: a case from the UK				unk	Originating from Wuhan, China, COVID-19 has rapidly spread worldwide Neurological manifestations are more commonly associated with severe COVID-19 infection Guillain-Barré syndrome (GBS) is a rare immune-mediated postinfectious neuropathy It has been reported as a possible rare complication of COVID-19 We report a case of GBS associated with COVID-19 in the UK	2020-01-01	Tiet, M. Y.; AlShaikh, N.	BMJ Case Rep		#652344					220429485	Originating from Wuhan, China, COVID-19 has rapidly spread worldwide Neurological manifestations are more commonly associated with severe COVID-19 infection Guillain-Barré syndrome (GBS) is a rare immune-mediated postinfectious neuropathy It has been reported as a possible rare complication of COVID-19 We report a case of GBS associated with COVID-19 in the UK	1
163715	008t40fr		WHO	Thrombotic Complications of COVID-19 Infection: A Review				unk	The novel coronavirus (COVID-19 or SARS-CoV-2) is a single-stranded, enveloped RNA virus that created a Public Health Emergency of International Concern in January 2020, with a global case burden of over 15 million in just seven months. Infected patients develop a wide range of clinical manifestations - typically presenting with fever, cough, myalgia, and fatigue. Severely-ill patients may fall v…	2020-01-01	Castro, Rebecca; Frishman, William H	Cardiol. rev		#780480					221798439	Severely-ill patients may fall victim to acute respiratory distress syndrome, acute heart injuries, neurological manifestations, or complications due to secondary infections.	1
164550	xg2fczwe		WHO	Multiple embolic stroke on magnetic resonance imaging of the brain in a COVID-19 case with persistent encephalopathy				unk	The pulmonary manifestations of severe acute respiratory syndrome coronavirus 2 (SARS-CoV-2) infection or coronavirus disease 2019 (COVID-19) are well known. The literature on neurological manifestations and complications in patients with COVID-19 has been increasing but is still sparse. At present, there are only a few reported case reports and clinical studies on neurological manifestations of …	2020-01-01	Prasad, Apoorv; Kataria, Saurabh; Srivastava, Samiksha; Lakhani, Dhairya A; Sriwastava, Shitiz	Clin Imaging		#816359					222135982	At present, there are only a few reported case reports and clinical studies on neurological manifestations of COVID-19, of which ischemic stroke is one of the most common ones.	1
164723	t8elttg6		WHO	Important and Unresolved Aspects of Neuropathologic Analyses of COVID-19 Individuals				unk	The pathomechanisms of central nervous system disorders associated with COVID-19 remain unsolved It is therefore imperative to carry out pathologic, virologic, and molecular analyses of the human brain tissue to understand the neurological manifestations of COVID-19 However, autopsy of COVID-19 poses challenges in terms of infection control In this short review, the neuropathologic findings of in…	2020-01-01	Takao, Masaki	Brain and nerve = Shinkei kenkyu no shinpo		#869295					222354143	The pathomechanisms of central nervous system disorders associated with COVID-19 remain unsolved It is therefore imperative to carry out pathologic, virologic, and molecular analyses of the human brain tissue to understand the neurological manifestations of COVID-19 However, autopsy of COVID-19 poses challenges in terms of infection control In this short review, the neuropathologic findings of in…	1
164795	4jcwo2tf		WHO	COVID-19 associate neurological complications				unk	2019-novel Coronavirus disease (COVID-19) is a global health problem that affected &gt;2.000.000 people in the world. Although the main component of the disease is pulmonary disturbances, recent reports suggested neurological manifestations. Neurological complications have been rarely reported with other Coronavirus associated diseases. In this short review, we would like to draw attention to COV…	2020-01-01	Baysal-Kirac, Leyla; Uysal, Hilmi	Neurol.sci. and neurophysiol.		#399621					218572097	Heath-care providers should be aware that COVID-19 can associate neurological manifestations.	1
165352	cujkabca		WHO	The potential role of microvascular pathology in the neurological manifestations of coronavirus infection				unk	Human coronaviruses are highly pathogenic viruses that pose a serious threat to human health. Examples include the severe acute respiratory syndrome outbreak of 2003 (SARS-CoV-1), the Middle East Respiratory Syndrome (MERS-CoV) outbreak of 2012, and the current SARS-CoV-2 (COVID-19) pandemic. Herein, we review the neurological manifestations of coronaviruses and discuss the potential pathogenic r…	2020-01-01	MacLean, M A; Kamintsky, L; Leck, E D; Friedman, A	Fluids Barriers CNS		#755214					221587251	Herein, we review the neurological manifestations of coronaviruses and discuss the potential pathogenic role of blood-brain barrier dysfunction.	1
167478	prp73dz4		WHO	Internal carotid artery thrombosis in COVID 19/ Trombosis de arteria carótida interna en COVID 19				unk	Abstract Case description: 37-year-old female with PCR-RT swab for COVID-19 positive, with neurological manifestation as a result of internal carotid artery occlusion. Clinical findings: Nasal congestion and sneezing of 5 days duration; pulsatile headache in the left hemicranium 3 days prior to admission, with intensity 6/10 according to the visual analogue scale, accompanied by phosphenes, photo…	2020-01-01	Álvarez Moreno, Yadira; Bú Figueroa, Janeth; Bú Figueroa, Efraín; Soto Fonseca, Marco; Escober Torres, Javier	Colomb. med		#962003					229458588	Clinical relevance: The case presented here describes a pattern in how data supporting an association between COVID-19 and stroke in young populations with or without typical vascular risk factors, sometimes with only mild respiratory symptoms, is increasing.	1
169436	x94qyw9t		WHO	Neuroanesthesia Practice During the COVID-19 Pandemic: Recommendations From Society for Neuroscience in Anesthesiology and Critical Care (SNACC)				unk	The pandemic of coronavirus disease 2019 (COVID-19) has several implications relevant to neuroanesthesiologists, including neurological manifestations of the disease, impact of anesthesia provision for specific neurosurgical procedures and electroconvulsive therapy, and health care provider wellness. The Society for Neuroscience in Anesthesiology and Critical Care appointed a task force to provid…	2020-01-01	Flexman, Alana M; Abcejo, Arnoley S; Avitsian, Rafi; De Sloovere, Veerle; Highton, David; Juul, Niels; Li, Shu; Meng, Lingzhong; Paisansathan, Chanannait; Rath, Girija P; Rozet, Irene	J Neurosurg Anesthesiol		#525809					215802683	The pandemic of coronavirus disease 2019 (COVID-19) has several implications relevant to neuroanesthesiologists, including neurological manifestations of the disease, impact of anesthesia provision for specific neurosurgical procedures and electroconvulsive therapy, and health care provider wellness.	1
169437	x94qyw9t		WHO	Neuroanesthesia Practice During the COVID-19 Pandemic: Recommendations From Society for Neuroscience in Anesthesiology and Critical Care (SNACC)				unk	The pandemic of coronavirus disease 2019 (COVID-19) has several implications relevant to neuroanesthesiologists, including neurological manifestations of the disease, impact of anesthesia provision for specific neurosurgical procedures and electroconvulsive therapy, and health care provider wellness. The Society for Neuroscience in Anesthesiology and Critical Care appointed a task force to provid…	2020-01-01	Flexman, Alana M; Abcejo, Arnoley S; Avitsian, Rafi; De Sloovere, Veerle; Highton, David; Juul, Niels; Li, Shu; Meng, Lingzhong; Paisansathan, Chanannait; Rath, Girija P; Rozet, Irene	J Neurosurg Anesthesiol		#74729					215802683	The pandemic of coronavirus disease 2019 (COVID-19) has several implications relevant to neuroanesthesiologists, including neurological manifestations of the disease, impact of anesthesia provision for specific neurosurgical procedures and electroconvulsive therapy, and health care provider wellness.	1
169438	x94qyw9t		WHO	Neuroanesthesia Practice During the COVID-19 Pandemic: Recommendations From Society for Neuroscience in Anesthesiology and Critical Care (SNACC)				unk	The pandemic of coronavirus disease 2019 (COVID-19) has several implications relevant to neuroanesthesiologists, including neurological manifestations of the disease, impact of anesthesia provision for specific neurosurgical procedures and electroconvulsive therapy, and health care provider wellness. The Society for Neuroscience in Anesthesiology and Critical Care appointed a task force to provid…	2020-01-01	Flexman, Alana M; Abcejo, Arnoley S; Avitsian, Rafi; De Sloovere, Veerle; Highton, David; Juul, Niels; Li, Shu; Meng, Lingzhong; Paisansathan, Chanannait; Rath, Girija P; Rozet, Irene	J Neurosurg Anesthesiol		#32301764					215802683	The pandemic of coronavirus disease 2019 (COVID-19) has several implications relevant to neuroanesthesiologists, including neurological manifestations of the disease, impact of anesthesia provision for specific neurosurgical procedures and electroconvulsive therapy, and health care provider wellness.	1
169600	tu36aisz		WHO	Spectrum of Neurological Manifestations in Covid-19: A Review				unk	COVID-19, in most patients, presents with mild flu-like illness. Elderly patients with comorbidities, like hypertension, diabetes, or lung and cardiac disease, are more likely to have severe disease and deaths. Neurological complications are frequently reported in severely or critically ill patients with comorbidities. In COVID-19, both central and peripheral nervous systems can be affected. The …	2020-01-01	Garg, Ravindra K	Neurol India		#640338					220429493	Elderly patients with comorbidities, like hypertension, diabetes, or lung and cardiac disease, are more likely to have severe disease and deaths. The SARS-CoV-2 virus causes the disease COVID-19 and has the potential to invade the brain. Recently, many cases of Guillain-Barré syndrome in COVID-19 patients have been observed, and a postinfectious immune-mediated inflammatory process was held respo…	1
170072	8la8qwyq		WHO	COVID-19 Neurological Manifestations and Underlying Mechanisms: A Scoping Review				unk	Background: In the Corona Virus Disease 2019 (COVID-19) pandemic, the primary problem is respiratory-related, but there also is increasing evidence of central nervous system (CNS) involvement. This study aims to summarize the literature on neurological manifestations of COVID-19, underlying mechanisms of CNS involvement and cognitive consequences. Methods: A scoping review was conducted with mult…	2020-01-01	Wenting, Angela; Gruters, Angélique; van Os, Yindee; Verstraeten, Sonja; Valentijn, Susanne; Ponds, Rudolf; de Vugt, Marjolein	Front. Psychiatry		#769299					221192145	This study aims to summarize the literature on neurological manifestations of COVID-19, underlying mechanisms of CNS involvement and cognitive consequences. All reported on neurological manifestations and/or underlying mechanisms of CNS involvement in COVID-19.	1
171019	0nke31a2		WHO	The neurological manifestations of COVID-19 - A case series				unk	Severe acute respiratory syndrome (SARS) is a fatal respiratory illness caused by the coronavirus (CoV) The first known case was reported in 2002, later coined as SARS-CoV Over the last two decades, the CoV has periodically emerged in the general population, causing a varying degree of pneumonia The most recent outbreak, now known as coronavirus disease of 2019 (COVID-19), has been on an exponent…	2020-01-01	Karambelkar, P. V.; Rojulpote, C. S.; Saeed, F.; Pichiarello, C.; Patel, N.; Sharma, A.	J Clin Transl Res		#1049417					231699883	Severe acute respiratory syndrome (SARS) is a fatal respiratory illness caused by the coronavirus (CoV) The first known case was reported in 2002, later coined as SARS-CoV Over the last two decades, the CoV has periodically emerged in the general population, causing a varying degree of pneumonia The most recent outbreak, now known as coronavirus disease of 2019 (COVID-19), has been on an exponent…	1
172114	6jc1abmq		WHO	Neurologic manifestations in 1760 COVID-19 patients admitted to Papa Giovanni XXIII Hospital, Bergamo, Italy				unk	OBJECTIVES: Evidences from either small series or spontaneous reporting are accumulating that SARS-CoV-2 involves the Nervous Systems The aim of this study is to provide an extensive overview on the major neurological complications in a large cohort of COVID-19 patients METHODS: Retrospective, observational analysis on all COVID-19 patients admitted from February 23rd to April 30th, 2020 to ASST …	2020-01-01	Rifino, N.; Censori, B.; Agazzi, E.; Alimonti, D.; Bonito, V.; Camera, G.; Conti, M. Z.; Foresti, C.; Frigeni, B.; Gerevini, S.; Grimoldi, M.; La Gioia, S.; Partziguian, T.; Quadri, S.; Riva, R.; Servalli, M. C.; Sgarzi, M.; Storti, B.; Vedovello, M.; Venturelli, E.; Viganò, M.; Callegaro, A.; Arosio, M.; Sessa, M.	J Neurol		#833984					222149022	OBJECTIVES: Evidences from either small series or spontaneous reporting are accumulating that SARS-CoV-2 involves the Nervous Systems The aim of this study is to provide an extensive overview on the major neurological complications in a large cohort of COVID-19 patients METHODS: Retrospective, observational analysis on all COVID-19 patients admitted from February 23rd to April 30th, 2020 to ASST …	1
172905	hhortzh2		WHO	Cytokine release syndrome-associated encephalopathy in patients with COVID-19				unk	BACKGROUND AND PURPOSE: Neurological manifestations in coronavirus disease (COVID)-2019 may adversely affect clinical outcomes. Severe COVID-19 and uremia are risk factors for neurological complications. However, the lack of insight into their pathogenesis, particularly with respect to the role of the cytokine release syndrome (CRS), is currently hampering effective therapeutic interventions. The…	2020-01-01	Perrin, P; Collongues, N; Baloglu, S; Bedo, D; Bassand, X; Lavaux, T; Gautier-Vargas, G; Keller, N; Kremer, S; Fafi-Kremer, S; Moulin, B; Benotmane, I; Caillard, S	Eur. j. neurol		#732119					221359102	The aims of this study were to describe the neurological manifestations of patients with COVID-19 and to gain pathophysiological insights with respect to CRS. Severe acute respiratory syndrome coronavirus-2 (SARS-CoV-2) was undetectable in the cerebrospinal fluid (CSF).	1
173560	ohj4b622		WHO	Neurological Involvements of SARS-CoV2 Infection				unk	COVID-19 is a pandemic viral infection caused by a novel coronavirus, SARS-CoV2, which is a global concern of the twenty-first century for its rapid spreading in a short period. Apart from its known acute respiratory involvements, the CNS manifestations of COVID-19 are common. These neurological symptoms are diverse and could range from mild nonspecific or specific symptoms such as the loss of va…	2020-01-01	Gasmi, Amin; Tippairote, Torsak; Mujawdiya, Pavan Kumar; Gasmi Benahmed, Asma; Menzel, Alain; Dadar, Maryam; Bjørklund, Geir	Mol. Neurobiol		#871560					222637157	Concerning these different neuropathophysiologies, COVID-19 patients who are presenting with either the early-onset, multiple, and severe CNS symptoms or rapid respiratory deterioration should be suspected for the direct viral neuroinvasion, and appropriate management options should be considered.	1
175095	3lvo48yi		WHO	A systematic review of neurological symptoms and complications of COVID-19				unk	OBJECTIVE: To study the frequency of neurological symptoms and complications in COVID-19 patients in a systematic review of the literature. METHODS: Relevant studies were identified through electronic explorations of PubMed, medRxiv, and bioRxiv. Besides, three Chinese databases were searched. A snowballing method searching the bibliographies of the retrieved references was applied to identify po…	2020-01-01	Chen, Xiangliang; Laurent, Sarah; Onur, Oezguer A; Kleineberg, Nina N; Fink, Gereon R; Schweitzer, Finja; Warnke, Clemens	J. neurol		#657614					220647661	Standardized international registries are needed to clarify the clinical relevance of the neuropathogenicity of SARS-CoV-2 and to elucidate a possible impact of SARS-CoV-2 infection on common neurological disease, such as Alzheimer's, Parkinson's disease or multiple sclerosis.	1
176210	j4v8hmin		WHO	SARS-CoV-2 and the Nervous System: From Clinical Features to Molecular Mechanisms				unk	Increasing evidence suggests that Severe Acute Respiratory Syndrome-coronavirus-2 (SARS-CoV-2) can also invade the central nervous system (CNS). However, findings available on its neurological manifestations and their pathogenic mechanisms have not yet been systematically addressed. A literature search on neurological complications reported in patients with COVID-19 until June 2020 produced a tot…	2020-01-01	Pennisi, Manuela; Lanza, Giuseppe; Falzone, Luca; Fisicaro, Francesco; Ferri, Raffaele; Bella, Rita			#693402					220979447	Increasing evidence suggests that Severe Acute Respiratory Syndrome-coronavirus-2 (SARS-CoV-2) can also invade the central nervous system (CNS).	1
176352	efntgl30		WHO	COVID-19-related encephalopathy presenting with aphasia resolving following tocilizumab treatment				unk	Encephalopathy is emerging as a recurrent complication of COVID-19 yet remains poorly characterized. We report the case of a middle-aged woman with COVID-19-related encephalopathy presenting as expressive aphasia and inattentiveness, subsequently progressing to agitation and marked confusion. Brain MRI and CSF analysis were unremarkable, while EEG showed slowing with frontal sharp waves. Neuropsy…	2020-01-01	Muccioli, Lorenzo; Pensato, Umberto; Cani, Ilaria; Guerra, Luca; Provini, Federica; Bordin, Giorgio; Riccioli, Luca Albini; Lodi, Raffaele; Tinuper, Paolo; Bisulli, Francesca	J Neuroimmunol		#792960					221882085	CNS involvement in COVID-19 may present as a subacute encephalopathy characterized by prominent frontal lobe dysfunction, with language disturbances as first neurological manifestation.	1
177544	yvdwnlk3		WHO	Effortful speech with distortion of prosody following SARS-CoV-2 infection				unk	Coronavirus disease 2019 (COVID-19) infection has the potential for targeting the central nervous system, and several neurological symptoms have been reported in patients with severe acute respiratory syndrome coronavirus 2 (SARS-CoV-2). We describe a 48-year-old Caucasian woman with SARS-CoV-2 infection followed by the onset of word finding difficulties, effortful speech along with prosody disto…	2020-01-01	Cotelli, Maria Sofia; Cotelli, Maria; Manelli, Filippo; Bonetti, Graziella; Rao, Renata; Padovani, Alessandro; Borroni, Barbara	Neurol Sci		#680555					220810981	We suggest that FAS, herein perceived as a regional accent syndrome, should be considered a possible additional neurological manifestation of SARS-CoV-2.	1
180351	h1hag2ta		WHO	Exploring the clinical association between neurological symptoms and COVID-19 pandemic outbreak: a systematic review of current literature				unk	OBJECT: The novel severe acute respiratory syndrome (SARS)-CoV-2 outbreak has been declared a pandemic in March, 2020. An increasing body of evidence suggests that patients with the coronavirus disease (COVID-19) might have a heterogeneous spectrum of neurological symptoms METHODS: A systematic search of two databases was performed for studies published up to May 29th, 2020. PRISMA guidelines wer…	2020-01-01	Di Carlo, Davide Tiziano; Montemurro, Nicola; Petrella, Giandomenico; Siciliano, Gabriele; Ceravolo, Roberto; Perrini, Paolo	J. neurol		#690421					220887341	Headache was reported in 7.5% of patients (95% CI 6.6-8.4%), and dizziness in 6.1% (95% CI 5.1-7.1%).	1
181301	4cvonn9x		WHO	COVID-19 and cerebrovascular diseases: a comprehensive overview				unk	Neurological manifestations are not uncommon during infection with the novel severe acute respiratory syndrome coronavirus 2 (SARS-CoV-2) A clear association has been reported between cerebrovascular disease and coronavirus disease 2019 (COVID-19) However, whether this association is causal or incidental is still unknown In this narrative review, we sought to present the possible pathophysiologic…	2020-01-01	Tsivgoulis, G.; Palaiodimou, L.; Zand, R.; Lioutas, V. A.; Krogias, C.; Katsanos, A. H.; Shoamanesh, A.; Sharma, V. K.; Shahjouei, S.; Baracchini, C.; Vlachopoulos, C.; Gournellis, R.; Sfikakis, P. P.; Sandset, E. C.; Alexandrov, A. V.; Tsiodras, S.	Therapeutic Advances in Neurological Disorders		#972457					229314984	Neurological manifestations are not uncommon during infection with the novel severe acute respiratory syndrome coronavirus 2 (SARS-CoV-2) A clear association has been reported between cerebrovascular disease and coronavirus disease 2019 (COVID-19) However, whether this association is causal or incidental is still unknown In this narrative review, we sought to present the possible pathophysiologic…	1
183556	2a3u2117		WHO	COVID-19 and Multiple Sclerosis: Predisposition and Precautions in Treatment				unk	Infection with severe acute respiratory syndrome coronavirus 2 (SARS-CoV-2), leading to Coronavirus disease 2019 (COVID-19), is not always confined to the respiratory tract, while patients with can develop neurological manifestations. The patients with multiple sclerosis (MS) pose challenges in this pandemic situation, because of the immunosuppressive medications they get and the fact that viral …	2020-01-01	Sadeghmousavi, Shaghayegh; Rezaei, Nima	SN Compr Clin Med		#747103					221463045	Herein, possible consequences of COVID-19 which may carry for the MS patients and the underlying mechanisms of its impact are discussed.	1
183815	1f06y33q		WHO	Neurological Complications of COVID-19 and Possible Neuroinvasion Pathways: A Systematic Review				unk	The Coronavirus Disease 2019 (COVID-19) outbreak has shocked the whole world with its unexpected rapid spread The virus responsible for the disease, the Severe Acute Respiratory Syndrome Coronavirus 2 (SARS-CoV-2), enters host cells by means of the envelope spike protein, which binds to angiotensin-converting enzyme 2 receptors These receptors are highly expressed in heart, lungs, respiratory tra…	2020-01-01	Orrù, Graziella Conversano; Ciro, Malloggi; Eleonora, Francesconi; Francesca, Ciacchini; Rebecca, Gemignani; Angelo,	International Journal of Environmental Research and Public Health		#762755					221770288	The Coronavirus Disease 2019 (COVID-19) outbreak has shocked the whole world with its unexpected rapid spread The virus responsible for the disease, the Severe Acute Respiratory Syndrome Coronavirus 2 (SARS-CoV-2), enters host cells by means of the envelope spike protein, which binds to angiotensin-converting enzyme 2 receptors These receptors are highly expressed in heart, lungs, respiratory tra…	1
183927	nkqggmqh		WHO	Multiple Microbleeds: A Serious Neurological Manifestation in a Critically Ill COVID-19 Patient				unk	Coronavirus disease 2019 (COVID-19) is a viral illness caused by the novel severe acute respiratory syndrome coronavirus 2 (SARS-CoV-2). There is worldwide emerging evidence of multisystem involvement including different neurological manifestations in COVID-19 patients. As a result, healthcare systems worldwide are not only experiencing diagnostic but also therapeutic and prognostic challenges wi…	2020-01-01	Haroon, Khawaja Hassan; Patro, Satya Narayana; Hussain, Suhail; Zafar, AbdulAziz; Muhammad, Ahmad	Case Rep Neurol		#934170					227178838	Coronavirus disease 2019 (COVID-19) is a viral illness caused by the novel severe acute respiratory syndrome coronavirus 2 (SARS-CoV-2).	1
186042	4smghsze		WHO	A Case of Covid-19 Respiratory Illness with Subsequent Seizure and Hemiparesis				unk	Background: Neurological manifestations and complications arc common in viral infections, and they are significant sources for clinical deterioration and poor clinical outcomes Case report: The current report presents a 38year-old man with Covid-19 respiratory illness who subsequently developed neurological complications and clinical worsening leading to death This patient sought medical attentio…	2020-01-01	Hamidi, Ava; Sabayan, Behnam; Sorond, Frazaneh; Nemeth, Alexander J.; Borhani-Haghighi, Afshin	Galen Medical Journal		#705482					225611119	Background: Neurological manifestations and complications arc common in viral infections, and they are significant sources for clinical deterioration and poor clinical outcomes Case report: The current report presents a 38year-old man with Covid-19 respiratory illness who subsequently developed neurological complications and clinical worsening leading to death This patient sought medical attentio…	1
186208	4v5mqlyx		WHO	Neurological implications of SARS-CoV-2 infection: review of literature/ Implicações neurológicas da infecção por SARS-CoV-2: revisão da literatura				unk	The infection caused by the new coronavirus had its first case described in December 2019, in Wuhan, China, and reached a pandemic status in March 2020. Since then, knowledge about the different aspects of this infection has evolved, as well as increased reports concerning related neurological manifestations. Thus, the neurologist assumes a fundamental role in the care of these patients, who may …	2020-01-01	Meira, Isabella D039; Andrea,; Braune, Caroline Bittar; Freitas, Gabriel R. de; Torezani, Guilherme Sperling; Santos, Gutemberg Augusto Cruz dos; Pires, Karina Lebeis; Novis, Shenia Sbardellotto Colnaghi	Rev. bras. neurol		#1102905					231829588	In the present study, we highlight the data available in the literature so far regarding the main neurological implications related to COVID-19 infection, in addition to calling attention for some aspects related to patients with previous neurological diseases who contract this infection.	1
186209	4v5mqlyx		WHO	Neurological implications of SARS-CoV-2 infection: review of literature/ Implicações neurológicas da infecção por SARS-CoV-2: revisão da literatura				unk	The infection caused by the new coronavirus had its first case described in December 2019, in Wuhan, China, and reached a pandemic status in March 2020. Since then, knowledge about the different aspects of this infection has evolved, as well as increased reports concerning related neurological manifestations. Thus, the neurologist assumes a fundamental role in the care of these patients, who may …	2020-01-01	Meira, Isabella D039; Andrea,; Braune, Caroline Bittar; Freitas, Gabriel R. de; Torezani, Guilherme Sperling; Santos, Gutemberg Augusto Cruz dos; Pires, Karina Lebeis; Novis, Shenia Sbardellotto Colnaghi	Rev. bras. neurol		#646699					231829588	In the present study, we highlight the data available in the literature so far regarding the main neurological implications related to COVID-19 infection, in addition to calling attention for some aspects related to patients with previous neurological diseases who contract this infection.	1
186264	b6qts3n0		WHO	Neurological Insights of COVID-19 Pandemic				unk	The novel coronavirus SARS-CoV-2, which was identified after a recent outbreak in Wuhan, China, in December 2019, has kept the whole world in tenterhooks due to its severe life-threatening nature of the infection. The virus is unlike its previous counterparts, SARS-CoV and MERS-CoV, or anything the world has encountered before both in terms of virulence and severity of the infection. If scientifi…	2020-01-01	Das, Gaurav; Mukherjee, Nabanita; Ghosh, Surajit	ACS Chem Neurosci		#101631					216081466	If scientific reports relevant to the SARS-CoV-2 virus are noted, it can be seen that the virus owes much of its killer properties to its unique structure that has a stronger binding affinity with the human angiotensin-converting enzyme 2 (hACE2) protein, which the viruses utilize as an entry point to gain accesses to its hosts.	1
189559	bp8kfxp8		WHO	Severe cortical damage associated with COVID-19 case report				unk	Symptoms of COVID-19, as reported during the SARS-CoV-2 pandemic in 2019-2020, are primarily respiratory and gastrointestinal, with sparse reports on neurological manifestations. We describe the case of a 17-year old female with Cornelia de Lange syndrome and well controlled epilepsy, who sustained significant cortical injury during a COVID-19 associated multi-inflammatory syndrome.	2020-01-01	Zombori, Luca; Bacon, Melody; Wood, Hannah; Chatterjee, Fiona; Venkateswaran, Ramesh; Lampariello, Simona; Yoong, Michael	Seizure		#1065590					227128245	We describe the case of a 17-year old female with Cornelia de Lange syndrome and well controlled epilepsy, who sustained significant cortical injury during a COVID-19 associated multi-inflammatory syndrome.	1
189560	bp8kfxp8		WHO	Severe cortical damage associated with COVID-19 case report				unk	Symptoms of COVID-19, as reported during the SARS-CoV-2 pandemic in 2019-2020, are primarily respiratory and gastrointestinal, with sparse reports on neurological manifestations. We describe the case of a 17-year old female with Cornelia de Lange syndrome and well controlled epilepsy, who sustained significant cortical injury during a COVID-19 associated multi-inflammatory syndrome.	2020-01-01	Zombori, Luca; Bacon, Melody; Wood, Hannah; Chatterjee, Fiona; Venkateswaran, Ramesh; Lampariello, Simona; Yoong, Michael	Seizure		#939264					227128245	We describe the case of a 17-year old female with Cornelia de Lange syndrome and well controlled epilepsy, who sustained significant cortical injury during a COVID-19 associated multi-inflammatory syndrome.	1
189949	sismrcly		WHO	Neurological Complications in COVID-19 Patients and its Implications for Associated Mortality				unk	Coronavirus is an enveloped, non-segmented, positive-polarity and single-stranded RNA virus. It has four types genera that infect mammals and birds, with only alpha and beta types found to affect humans with varying severity. A specific clade of beta coronaviruses are reported as lethal zoonotic viruses and have created major epidemic troubles, starting with the severe acute respiratory syndrome …	2020-01-01	AboTaleb, Hanin A	Current neurovascular research (Online)		#688646					220839783	A specific clade of beta coronaviruses are reported as lethal zoonotic viruses and have created major epidemic troubles, starting with the severe acute respiratory syndrome (SARS) in 2002, then the Middle East respiratory syndrome (MERS) in 2012, and lastly Coronavirus Disease 2019 (COVID-19) in 2019.	1
190338	w7yo0etx		WHO	Atteintes neurologiques dans l'infection au SARS-CoV-2 (COVID-19)./ [Neurological complications of COVID-19]				unk	Neurological manifestations are likely to be more frequent and complex during COVID-19 than originally anticipated.	2020-01-01	Flis-Richard, Hugo; Verdonk, Franck	Le Praticien en anesthesie reanimation		#32837213					220461640	Neurological manifestations are likely to be more frequent and complex during COVID-19 than originally anticipated.	1
190339	w7yo0etx		WHO	Atteintes neurologiques dans l'infection au SARS-CoV-2 (COVID-19)./ [Neurological complications of COVID-19]				unk	Neurological manifestations are likely to be more frequent and complex during COVID-19 than originally anticipated.	2020-01-01	Flis-Richard, Hugo; Verdonk, Franck	Le Praticien en anesthesie reanimation		#641675					220461640	Neurological manifestations are likely to be more frequent and complex during COVID-19 than originally anticipated.	1
192540	hocqmvq1		WHO	Global Consortium Study of Neurological Dysfunction in COVID-19 (GCS-NeuroCOVID): Study Design and Rationale				unk	BACKGROUND: As the COVID-19 pandemic developed, reports of neurological dysfunctions spanning the central and peripheral nervous systems have emerged. The spectrum of acute neurological dysfunctions may implicate direct viral invasion, para-infectious complications, neurological manifestations of systemic diseases, or co-incident neurological dysfunction in the context of high SARS-CoV-2 prevalen…	2020-01-01	Frontera, Jennifer; Mainali, Shraddha; Fink, Ericka L; Robertson, Courtney L; Schober, Michelle; Ziai, Wendy; Menon, David; Kochanek, Patrick M; Suarez, Jose I; Helbok, Raimund; McNett, Molly; Chou, Sherry H-Y	Neurocrit Care		#343169					218830291	METHODS: The Global Consortium to Study Neurological dysfunction in COVID-19 (GCS-NeuroCOVID), endorsed by the Neurocritical Care Society (NCS), was rapidly established to address this need in a tiered approach. The primary study outcome is the overall prevalence of neurological complications among hospitalized COVID-19 patients, which will be calculated by pooled estimates of each neurological f…	1
193140	niz74hpy		WHO	[Clinical and pathogenetic aspects of nervous system impairments in COVID-19]				unk	Neurological manifestations are reported in 6-36% of patients with COVID-19 They could be divided into direct (viral), secondary (somatogenic) and post(para)infectious (autoimmune) variants according to the pathogenetic mechanisms of their development The most common type is a secondary impairment of the nervous system presented with encephalopathy of hypoxic, infectious/toxic or dysmetabolic ori…	2020-01-01	Kutlubaev, M. A.	Zh Nevrol Psikhiatr Im S S Korsakova		#884104					224828479	Neurological manifestations are reported in 6-36% of patients with COVID-19 They could be divided into direct (viral), secondary (somatogenic) and post(para)infectious (autoimmune) variants according to the pathogenetic mechanisms of their development The most common type is a secondary impairment of the nervous system presented with encephalopathy of hypoxic, infectious/toxic or dysmetabolic ori…	1
193481	emm03fwd		WHO	COVID-19 Pathophysiology Predicts That Ischemic Stroke Occurrence Is an Expectation, Not an Exception-A Systematic Review				unk	Clinical reports of neurological manifestations associated with severe coronavirus disease 2019 (COVID-19), such as acute ischemic stroke (AIS), encephalopathy, seizures, headaches, acute necrotizing encephalitis, cerebral microbleeds, posterior reversible leukoencephalopathy syndrome, hemophagocytic lymphohistiocytosis, peripheral neuropathy, cranial nerve palsies, transverse myelitis, and demye…	2020-01-01	Wijeratne, T.; Gillard Crewther, S.; Sales, C.; Karimi, L.	Frontiers in neurology [electronic resource].		#1084538					231733547	Clinical reports of neurological manifestations associated with severe coronavirus disease 2019 (COVID-19), such as acute ischemic stroke (AIS), encephalopathy, seizures, headaches, acute necrotizing encephalitis, cerebral microbleeds, posterior reversible leukoencephalopathy syndrome, hemophagocytic lymphohistiocytosis, peripheral neuropathy, cranial nerve palsies, transverse myelitis, and demye…	1
194719	u0h8ayde		WHO	Does SARS-CoV-2 infection cause chronic neurological complications?				unk	The current pandemic caused by severe acute respiratory syndrome coronavirus (SARS-CoV)-2 has created an unparalleled health crisis. Besides the acute respiratory infection, CoVs are neuroinvasive causing additional inflammation and neurodegeneration. This is likely also true of SARS-CoV-2 given reports of neurological manifestations in coronavirus disease 2019 (COVID-19) positive patients. Older…	2020-01-01	Hascup, Erin R; Hascup, Kevin N	Geroscience		#361338					218877258	The current pandemic caused by severe acute respiratory syndrome coronavirus (SARS-CoV)-2 has created an unparalleled health crisis.	1
195040	lc2jo5lx		WHO	A case of area postrema variant of neuromyelitis optica spectrum disorder following SARS-CoV-2 infection				unk	Neuromyelitis optica spectrum disorder (NMOSD) is a disabling autoimmune astrocytopathic channelopathy, characterized by the presence of pathogenic antibodies to aquaporin-4 (AQP-4) water channels. Several viral infections including HIV, influenza virus, varicella zoster virus, and Epstein Barr virus, among others, have been alleged to trigger NMOSD in both immunocompetent and immunocompromised i…	2020-01-01	Ghosh, Ritwik; De, Kaustav; Roy, Devlina; Mandal, Arpan; Biswas, Subrata; Biswas, Subhrajyoti; Sengupta, Swagatam; Naga, Dinabandhu; Ghosh, Mrinalkanti; Benito-León, Julián	J Neuroimmunol		#1023659					226301062	We herein report a novel case of a previously healthy man who presented with a clinical picture of bouts of vomiting and hiccoughs (area postrema syndrome), which rapidly evolved to acute LETM, all following SARS-CoV-2 infection.	1
195041	lc2jo5lx		WHO	A case of area postrema variant of neuromyelitis optica spectrum disorder following SARS-CoV-2 infection				unk	Neuromyelitis optica spectrum disorder (NMOSD) is a disabling autoimmune astrocytopathic channelopathy, characterized by the presence of pathogenic antibodies to aquaporin-4 (AQP-4) water channels. Several viral infections including HIV, influenza virus, varicella zoster virus, and Epstein Barr virus, among others, have been alleged to trigger NMOSD in both immunocompetent and immunocompromised i…	2020-01-01	Ghosh, Ritwik; De, Kaustav; Roy, Devlina; Mandal, Arpan; Biswas, Subrata; Biswas, Subhrajyoti; Sengupta, Swagatam; Naga, Dinabandhu; Ghosh, Mrinalkanti; Benito-León, Julián	J Neuroimmunol		#929217					226301062	We herein report a novel case of a previously healthy man who presented with a clinical picture of bouts of vomiting and hiccoughs (area postrema syndrome), which rapidly evolved to acute LETM, all following SARS-CoV-2 infection.	1
196693	ou2bm4xz		WHO	Possible affective cognitive cerebellar syndrome in a young patient with COVID-19 CNS vasculopathy and stroke				unk	Early case series suggest that about one-third of patients with COVID-19 present with neurological manifestations, including cerebrovascular disease, reported in 2%-6% of hospitalised patients. These are generally older patients with severe infection and comorbidities. Here we discuss the case of a previously fit and well 39-year-old man who presented with fever and respiratory symptoms, evolving…	2020-01-01	Chia, Kai Xin; Polakhare, Sonali; Bruno, Stefania Dafne	BMJ case reports		#873485					222819897	Early case series suggest that about one-third of patients with COVID-19 present with neurological manifestations, including cerebrovascular disease, reported in 2%-6% of hospitalised patients.	1
198621	ufmpo8wj		WHO	Neurobiology of COVID-19				unk	Anosmia, stroke, paralysis, cranial nerve deficits, encephalopathy, delirium, meningitis, and seizures are some of the neurological complications in patients with coronavirus disease-19 (COVID-19) which is caused by acute respiratory syndrome coronavirus 2 (SARS-Cov2). There remains a challenge to determine the extent to which neurological abnormalities in COVID-19 are caused by SARS-Cov2 itself,…	2020-01-01	Fotuhi, Majid; Mian, Ali; Meysami, Somayeh; Raji, Cyrus A	J Alzheimers Dis		#601305					219704757	Anosmia, stroke, paralysis, cranial nerve deficits, encephalopathy, delirium, meningitis, and seizures are some of the neurological complications in patients with coronavirus disease-19 (COVID-19) which is caused by acute respiratory syndrome coronavirus 2 (SARS-Cov2).	1
199591	hgkq0peu		WHO	Lethal outcome of Covid-19 pneumonia in a new liver recipient with neurological manifestation				unk	COVID-19 is a new contagious viral pneumonia with various signs and symptoms, including loss of consciousness, liver injury, and cerebrovascular accident; however, there is little data on the manifestation and outcome of COVID-19 in liver transplant patients. Moreover, because transplant units in Iran were closed from the first day of the COVID-19 pandemic, accurate data about nosocomial COVID-19…	2020-01-01	Eslami, Pegah; Moradi, Muhammadhosein; Dooghaie Moghadam, Arash; Pirsalehi, Ali; Abdul Lateef, Shabnoor; Hadaegh, Amirreza; Rezai, Behandokht; Sadeghi, Amir; Asadzadeh Aghdaei, Hamid; Zali, Mohammad Reza	Gastroenterol Hepatol Bed Bench		#1008357					227162497	COVID-19 is a new contagious viral pneumonia with various signs and symptoms, including loss of consciousness, liver injury, and cerebrovascular accident; however, there is little data on the manifestation and outcome of COVID-19 in liver transplant patients.	1
199592	hgkq0peu		WHO	Lethal outcome of Covid-19 pneumonia in a new liver recipient with neurological manifestation				unk	COVID-19 is a new contagious viral pneumonia with various signs and symptoms, including loss of consciousness, liver injury, and cerebrovascular accident;however, there is little data on the manifestation and outcome of COVID-19 in liver transplant patients Moreover, because transplant units in Iran were closed from the first day of the COVID-19 pandemic, accurate data about nosocomial COVID-19 a…	2020-01-01	Eslami, P.; Moradi, M.; Moghadam, A. D.; Pirsalehi, A.; Lateef, S. A.; Hadaegh, A.; Rezai, B.; Sadeghi, A.; Aghdaei, H. A.; Zali, M. R.	Gastroenterology and Hepatology from Bed to Bench		#940471					227162497	COVID-19 is a new contagious viral pneumonia with various signs and symptoms, including loss of consciousness, liver injury, and cerebrovascular accident;however, there is little data on the manifestation and outcome of COVID-19 in liver transplant patients Moreover, because transplant units in Iran were closed from the first day of the COVID-19 pandemic, accurate data about nosocomial COVID-19 a…	1
201801	446u5a1q		WHO	Recommendations for electroencephalographic studies during the COVID-19 pandemic				unk	RESUMEN Desde el inicio de la pandemia por covid-19 o SARS-CoV2 se han documentado múltiples manifestaciones neurológicas que abarcan desde encefalitis viral hasta enfermedad cerebrovascular aguda Si bien el virus no implica un mayor riesgo para personas con diagnóstico de epilepsia en comparación con la población general, es pertinente establecer recomendaciones específicas para la realización d…	2020-01-01	Pérez Poveda, Juan Carlos Casallas Garcia Laura Guio Mahecha Laura Camacho Ordonez Isabel Mayor Romero Luis Carlos Gaona Barbosa Iván Nariño González Daniel	Acta neurol. colomb		#741698					225922927	RESUMEN Desde el inicio de la pandemia por covid-19 o SARS-CoV2 se han documentado mltiples manifestaciones neurolgicas que abarcan desde encefalitis viral hasta enfermedad cerebrovascular aguda Si bien el virus no implica un mayor riesgo para personas con diagnstico de epilepsia en comparacin con la poblacin general, es pertinente establecer recomendaciones especficas para la realizacin de estud…	1
202534	wlabg07c		WHO	Subarachnoid hemorrhage and COVID-19: Association or coincidence?				unk	ABSTRACT: Some evidences suggest the involvement of the central nervous system in patients infected with SARS-CoV-2. We aim to analyze possible associations between coronavirus disease 2019 (COVID-19) pandemic and spontaneous subarachnoid hemorrhage (SAH), in a comprehensive neurological center.We conducted a retrospective case series of 4 patients infected by COVID-19, who developed spontaneous …	2020-01-01	Cezar-Junior, Auricelio Batista; Faquini, Igor Vilela; Silva, José Laercio Junior; de Carvalho Junior, Eduardo Vieira; Lemos, Luiz Euripedes Almondes Santana; Freire Filho, João Batista Monte; de Lira Filho, Hetevaldo Tavares; Pontes, Erton Cesar de Albuquerque; Almeida, Nivaldo Sena; Azevedo-Filho, Hildo Rocha Cirne	Medicine (Baltimore)		#990930					229338041	Clinical data were extracted from electronic medical records.Between March 24, 2020, and May 22, 2020, 4 cases (3 females; 1 male) of SAH were identified in patients infected with SARS-CoV-2, in a comprehensive neurological center in Brazil.	1
203806	sl11lhwh		WHO	Neurological Impact of Coronavirus Disease of 2019: Practical Considerations for the Neuroscience Community				unk	BACKGROUND: The coronavirus disease of 2019 (COVID-19), which is caused by infection with the severe acute respiratory syndrome coronavirus 2 (SARS-CoV-2), has recently been designated a pandemic by the World Health Organization, affecting 2.7 million individuals globally as of April 25, 2020, with more than 187,000 deaths. An increasing body of evidence has supported central nervous system invol…	2020-01-01	Werner, Cassidy; Scullen, Tyler; Mathkour, Mansour; Zeoli, Tyler; Beighley, Adam; Kilgore, Mitchell D; Carr, Christopher; Zweifler, Richard M; Aysenne, Aimee; Maulucci, Christopher M; Dumont, Aaron S; Bui, Cuong J; Keen, Joseph R	World Neurosurg		#438350					218517913	CONCLUSIONS: The present review has consolidated the current body of data regarding the neurological impact of coronaviruses, discussed the reported neurological manifestations of COVID-19, and highlighted the recommendations for patient management.	1
205194	v0ovprnq		WHO	COVID-19: from neurotropism to neurorehabilitation under a pandemic condition				unk	In the review presented, based on the relevant literature data from foreign experts, the mechanisms of the neurotrophic action of the SARS-CoV-2 virus are considered, as well as the consequences of its neuroinvasion in the form of documented neurological manifestations during the COVID-19 pandemic The risks of neurological diseases and methods of their treatment are analyzed, which in turn can af…	2020-01-01	Merkulov, Yury A.; Kostenko, Elena V.; Merkulova, Dina M.; Lyamina, Nadezhda P.	Rossiiskii meditsinskii zhurnal		#948772					228948690	In the review presented, based on the relevant literature data from foreign experts, the mechanisms of the neurotrophic action of the SARS-CoV-2 virus are considered, as well as the consequences of its neuroinvasion in the form of documented neurological manifestations during the COVID-19 pandemic The risks of neurological diseases and methods of their treatment are analyzed, which in turn can af…	1
207171	mdxskhsx		WHO	Neurological complications with COVID-19: A contemporaneous review				unk	The COVID-19 pandemic is raging across the world, affecting 212 Countries and Territories around the world It has infected more than 3 7 million people with a mortality rate of around 7% Although the causative virus, the SARS-CoV-2 is primarily a respiratory pathogen, recent observational studies have documented a high rate of neurological complications associated with COVID-19 We searched PubMed…	2020-01-01	Maramattom, B. V.; Bhattacharjee, S.	Annals of Indian Academy of Neurology		#828333					221381570	The COVID-19 pandemic is raging across the world, affecting 212 Countries and Territories around the world It has infected more than 3 7 million people with a mortality rate of around 7% Although the causative virus, the SARS-CoV-2 is primarily a respiratory pathogen, recent observational studies have documented a high rate of neurological complications associated with COVID-19 We searched PubMed…	1
207761	vzodgguo		WHO	Neurological issues during COVID-19: An overview				unk	COVID-19 has shaken the core of the medical health system. The wide spread death and destruction of patients and health care workers in unprecedented in the modern era. While the pulmonary complications have received the most attention, it is the neurological manifestations that are disabling, persistent and common in patients infected with SARS-CoV-2. The entire neuro-axis can be involved result…	2020-01-01	Nath, Avindra; Smith, Bryan	Neurosci Lett		#968411					227154024	The wide spread death and destruction of patients and health care workers in unprecedented in the modern era.	1
207846	etzse6vh		WHO	Assessment of neurological manifestations in hospitalized patients with COVID-19				unk	BACKGROUND AND PURPOSE: The objective of this study was to assess the neurological manifestations in a series of consecutive severe acute respiratory syndrome coronavirus 2 (SARS-CoV-2)-positive patients, comparing their frequency with a population hospitalized in the same period for flu/respiratory symptoms, finally not related to SARS-CoV-2. METHODS: Patients with flu/respiratory symptoms admit…	2020-01-01	Luigetti, M; Iorio, R; Bentivoglio, A R; Tricoli, L; Riso, V; Marotta, J; Piano, C; Primiano, G; Zileri Del Verme, L; Lo Monaco, M R; Calabresi, P	Eur. j. neurol		#650512					220630131	BACKGROUND AND PURPOSE: The objective of this study was to assess the neurological manifestations in a series of consecutive severe acute respiratory syndrome coronavirus 2 (SARS-CoV-2)-positive patients, comparing their frequency with a population hospitalized in the same period for flu/respiratory symptoms, finally not related to SARS-CoV-2.	1
208550	sv7b9iot		WHO	Respiratory Syndrome Coronavirus Infections: Possible Mechanisms of Neurological Implications—A Systematic Review				unk	Within the context of the worst pandemic of the century—Covid-19—which emerged in China and has spread across the entire globe over the last 6 months, increased knowledge about viral behavior that be prognostic is crucial. Following the patterns of other coronaviruses (CoVs), particularly those infecting the respiratory tract, neurological manifestations have been reported in patients with Covid-…	2020-01-01	de Assis, Gilmara Gomes; Murawska-Cialowicz, Eugenia; Cieszczyk, Pawel; Gasanov, Eugene V.	Front. Neurol.		#769255					221217649	Following the patterns of other coronaviruses (CoVs), particularly those infecting the respiratory tract, neurological manifestations have been reported in patients with Covid-19.	1
208964	9mug8md1		WHO	Neurological manifestations of COVID-19 and other coronaviruses: A systematic review				unk	Objective: To describe the main neurological manifestations related to coronavirus infection in humans. Methodology: A systematic review was conducted regarding clinical studies on cases that had neurological manifestations associated with COVID-19 and other coronaviruses. The search was carried out in the electronic databases PubMed, Scopus, Embase, and LILACS with the following keywords: “coron…	2020-01-01	Correia, Alyne Oliveira; Feitosa, Pedro Walisson Gomes; Moreira, Jorge Lucas de Sousa; Nogueira, Samuel Átila Rodrigues; Fonseca, Ricardo Brandão; Nobre, Maria Elizabeth Pereira	Neurol. Psychiatry Brain Res.		#437051					219153008	The main neurological alterations were headache (69; 16.8 %), dizziness (57, 13.9 %), altered consciousness (46; 11.2 %), vomiting (26; 6.3 %), epileptic crises (7; 1.7 %), neuralgia (5; 1.2 %), and ataxia (3; 0.7 %).	1
211642	fhnd0lqh		WHO	Biomarkers for CNS injury in CSF are elevated in COVID-19 and associated with neurological symptoms and disease severity				unk	BACKGROUND: Neurological symptoms have been frequently reported in hospitalized patients with coronavirus disease 2019 (COVID-19) and biomarkers of CNS injury are reported to be increased in plasma but not extensively studied in CSF This study examines CSF for biomarkers of CNS injury and other pathology in relation to neurological symptoms and disease severity in patients with neurological manif…	2020-01-01		European Journal of Neurology		#998903					229693169	BACKGROUND: Neurological symptoms have been frequently reported in hospitalized patients with coronavirus disease 2019 (COVID-19) and biomarkers of CNS injury are reported to be increased in plasma but not extensively studied in CSF This study examines CSF for biomarkers of CNS injury and other pathology in relation to neurological symptoms and disease severity in patients with neurological manif…	1
212329	rvo73h2l		WHO	Neurological manifestations of COVID-19: a review of what we know so far				unk	Coronavirus disease 2019 (COVID-19) has become a pandemic disease globally. While it mostly presents with respiratory symptoms, it has already been found that it could manifest with a series of neurological symptoms as well, either at presentation or during the course of the disease. Symptoms vary from non-specific such as headache or dizziness to more specific such as convulsions and cerebrovasc…	2020-01-01	Gklinos, Panagiotis	J Neurol		#378307					218898492	Prompt diagnosis and immediate management of the neurological manifestations of the novel coronavirus will not only improve the prognosis of COVID-19 patients but will also prevent the dissemination of the disease due to misdiagnosed cases.	1
213306	lwsjjqke		WHO	Neurological manifestations and comorbidity associated with COVID-19: an overview				unk	First in 2002, severe acute respiratory syndrome coronavirus (SARS-CoV), second in 2012, Middle East respiratory syndrome coronavirus (MERS-CoV), and now the third in the December 2019, emergence of tremendously pathogenic and large-scale epidemic novel coronavirus (SARS-CoV-2) has brought the worst conditions into the human inhabitants of the twenty-first century. The SARS-CoV-2 uses the resembl…	2020-01-01	Kumar, Mukesh; Thakur, Ajit Kumar	Neurol Sci		#866218					222318455	In this article, we have reviewed the neurological characteristic features of COVID-19 patients, latent neurotropic mechanisms of SARS-CoV-2 involvement in the comorbidity associated with CNS disorders, and neurological manifestations associated with COVID-19.	1
213515	k9hasp55		WHO	SARS-CoV-2 infection of the nervous system: A review of the literature on neurological involvement in novel coronavirus disease (COVID-19)				unk	The novel coronavirus disease 2019 (COVID-19) is caused by the severe acute respiratory syndrome coronavirus 2 (SARS-CoV-2), which is believed to have emerged from an animal source and has been spreading rapidly among humans. Recent evidence shows that SARS-CoV-2 exhibits neurotropic properties and causes neurological diseases. Here we review the literature on neurological involvement in SARS-CoV…	2020-01-01	Payus, Alvin Oliver; Liew Sat Lin, Constance; Mohd Noh, Malehah; Jeffree, Mohammad Saffree; Ali, Raymond Azman			#32530389					219605999	Here we review the literature on neurological involvement in SARS-CoV-2 infections and the possible mechanisms of invasion of the nervous system by this virus, to provide a summary and critical analysis of the early reporting of neurological involvement in COVID-19.	1
215156	9nvynqx5		WHO	What HIV in the Brain Can Teach Us About SARS-CoV-2 Neurological Complications?				unk	Severe acute respiratory syndrome coronavirus 2 (SARS-CoV-2) is the etiologic agent of COVID-19, a disease that as of July 10, 2020, has infected >12 million people and killed >500,000. COVID-19 infection leads to acute respiratory distress syndrome in a subset of patients and is a primary driver of acute morbidity in infected persons. However, it is becoming increasingly clear that SARS-CoV-2 in…	2020-01-01	Al-Harthi, Lena; Campbell, Edward; Schneider, Julie A; Bennett, David A	AIDS res. hum. retroviruses		#657811					220655896	Severe acute respiratory syndrome coronavirus 2 (SARS-CoV-2) is the etiologic agent of COVID-19, a disease that as of July 10, 2020, has infected >12 million people and killed >500,000. We discuss potential mechanisms of pathogenesis, including a discussion of how the understanding of neurological complications known to occur in HIV-1 patients may provide insight into SARS-CoV-2-associated neurol…	1
215157	9nvynqx5		WHO	What HIV in the Brain Can Teach Us About SARS-CoV-2 Neurological Complications?				unk	Severe acute respiratory syndrome coronavirus 2 (SARS-CoV-2) is the etiologic agent of COVID-19, a disease that as of July 10, 2020, has infected >12 million people and killed >500,000. COVID-19 infection leads to acute respiratory distress syndrome in a subset of patients and is a primary driver of acute morbidity in infected persons. However, it is becoming increasingly clear that SARS-CoV-2 in…	2020-01-01	Al-Harthi, Lena; Campbell, Edward; Schneider, Julie A; Bennett, David A	AIDS res. hum. retroviruses		#704254					220655896	Severe acute respiratory syndrome coronavirus 2 (SARS-CoV-2) is the etiologic agent of COVID-19, a disease that as of July 10, 2020, has infected >12 million people and killed >500,000. We discuss potential mechanisms of pathogenesis, including a discussion of how the understanding of neurological complications known to occur in HIV-1 patients may provide insight into SARS-CoV-2-associated neurol…	1
215716	lwhjdx59		WHO	Locked-In with COVID-19				unk	Coronavirus Disease 2019 (COVID-19) can be associated with various neurological manifestations including acute strokes. Hyper acute diagnosis and treatment are key factors which decrease mortality and morbidity in stroke patients. The COVID-19 pandemic has introduced a great strain on the healthcare system, and as a result clinicians are facing several barriers in diagnosing and treating strokes.…	2020-01-01	Avula, Akshay; Gill, Arshpal; Nassar, Ra039; ed,; Nalleballe, Krishna; Siddamreddy, Suman; Chalhoub, Michel	J Clin Neurosci		#639594					220461977	Coronavirus Disease 2019 (COVID-19) can be associated with various neurological manifestations including acute strokes.	1
218282	81dw1x1u		WHO	Current evidence of neurological features, diagnosis, and neuropathogenesis associated with COVID-19				unk	Abstract Recent reports indicate that besides respiratory and systemic symptoms among coronavirus disease (COVID-19) patients, the disease has a wide spectrum of neurological manifestations (encephalitis, meningitis, myelitis, acute disseminated encephalomyelitis, metabolic and acute hemorrhagic necrotizing encephalopathy, cerebrovascular diseases, Guillain-Barré syndrome, polyneuritis cranialis,…	2020-01-01	Puccioni-Sohler, Marzia; Poton, André Rodrigues; Franklin, Milena; Silva, Samya Jezine da; Brindeiro, Rodrigo; Tanuri, Amilcar	Rev. Soc. Bras. Med. Trop		#835994					222141206	Although not every COVID-19 patient will test positive for the virus in the cerebrospinal fluid exam, the appearance of neurological symptoms associated with SARS-CoV-2 infection reveals the importance of understanding the neurologic manifestations and capacity for neural invasion associated with the pathogen.	1
218283	81dw1x1u		WHO	Current evidence of neurological features, diagnosis, and neuropathogenesis associated with COVID-19				unk	Recent reports indicate that besides respiratory and systemic symptoms among coronavirus disease (COVID-19) patients, the disease has a wide spectrum of neurological manifestations (encephalitis, meningitis, myelitis, acute disseminated encephalomyelitis, metabolic and acute hemorrhagic necrotizing encephalopathy, cerebrovascular diseases, Guillain-Barré syndrome, polyneuritis cranialis, dysauton…	2020-01-01	Puccioni-Sohler, Marzia Poton André Rodrigues Franklin Milena Silva Samya Jezine da Brindeiro Rodrigo Tanuri Amilcar	Rev. Soc. Bras. Med. Trop		#742798					222141206	Recent reports indicate that besides respiratory and systemic symptoms among coronavirus disease (COVID-19) patients, the disease has a wide spectrum of neurological manifestations (encephalitis, meningitis, myelitis, acute disseminated encephalomyelitis, metabolic and acute hemorrhagic necrotizing encephalopathy, cerebrovascular diseases, Guillain-Barré syndrome, polyneuritis cranialis, dysauton…	1
218559	h37ab1xj		WHO	Is Guillain-Barrè syndrome triggered by SARS-CoV-2? Case report and literature review				unk	BACKGROUND: Severe acute respiratory syndrome coronavirus 2 (SARS-CoV-2) is the infectious agent responsible for coronavirus disease 2019 (COVID-19). Respiratory and gastrointestinal manifestations of SARS-CoV-2 are well described, less defined is the clinical neurological spectrum of COVID-19. We reported a case of COVID-19 patient with acute monophasic Guillain-Barré syndrome (GBS), and a liter…	2020-01-01	Agosti, Edoardo; Giorgianni, Andrea; D039,; Amore, Francesco; Vinacci, Gabriele; Balbi, Sergio; Locatelli, Davide	Neurol. sci		#1051353					220417440	Respiratory and gastrointestinal manifestations of SARS-CoV-2 are well described, less defined is the clinical neurological spectrum of COVID-19. We reported a case of COVID-19 patient with acute monophasic Guillain-Barré syndrome (GBS), and a literature review on the SARS-CoV-2 and GBS etiological correlation.	1
218560	h37ab1xj		WHO	Is Guillain-Barrè syndrome triggered by SARS-CoV-2? Case report and literature review				unk	BACKGROUND: Severe acute respiratory syndrome coronavirus 2 (SARS-CoV-2) is the infectious agent responsible for coronavirus disease 2019 (COVID-19). Respiratory and gastrointestinal manifestations of SARS-CoV-2 are well described, less defined is the clinical neurological spectrum of COVID-19. We reported a case of COVID-19 patient with acute monophasic Guillain-Barré syndrome (GBS), and a liter…	2020-01-01	Agosti, Edoardo; Giorgianni, Andrea; D039,; Amore, Francesco; Vinacci, Gabriele; Balbi, Sergio; Locatelli, Davide	Neurol. sci		#635475					220417440	Respiratory and gastrointestinal manifestations of SARS-CoV-2 are well described, less defined is the clinical neurological spectrum of COVID-19. We reported a case of COVID-19 patient with acute monophasic Guillain-Barré syndrome (GBS), and a literature review on the SARS-CoV-2 and GBS etiological correlation.	1
219051	aahrh0up		WHO	Retrospective Observational Study of Brain Magnetic Resonance Imaging Findings in Patients with Acute SARS-CoV-2 Infection and Neurological Manifestations				unk	Background This study provides a detailed imaging assessment in a large series of COVID-19 patients with neurological manifestations. Purpose To review the MRI findings associated with acute neurological manifestations in COVID-19 patients. Methods This was a cross-sectional study conducted between March 23 and May 7, 2020 at the Pitié-Salpêtrière University Hospital, a reference center for COVID…	2020-01-01	Chougar, Lydia; Shor, Natalia; Weiss, Nicolas; Galanaud, Damien; Leclercq, Delphine; Mathon, Bertrand; Belkacem, Samia; Stroër, Sebastian; Burrel, Sonia; Boutolleau, David; Demoule, Alexandre; Rosso, Charlotte; Delorme, Cécile; Seilhean, Danielle; Dormont, Didier; Morawiec, Elise; Raux, Mathieu; Demeret, Sophie; Gerber, Sophie; Trunet, Stéphanie; Similowski, Thomas; Degos, Vincent; Rufat, Pierre;…	Radiology		#654073					220609845	Out of 308 patients with acute neurological symptoms, 73 patients met the inclusion criteria (23.7%) and were included: 35 ICU patients (47.9%) and 38 non-ICU patients (52.1%). Forty-three patients presented pathological MRI findings 2-4 weeks after symptom onset (58.9%), including 17 with acute ischemic infarct (23.3%), 1 with a deep venous thrombosis (1.4%), 8 with multiple microhemorrhages (11…	1
219058	ox00295u		WHO	COVID-19 and the Chemical Senses: Supporting Players Take Center Stage				unk	The main neurological manifestation of COVID-19 is loss of smell or taste. The high incidence of smell loss without significant rhinorrhea or nasal congestion suggests that SARS-CoV-2 targets the chemical senses through mechanisms distinct from those used by endemic coronaviruses or other common cold-causing agents. Here we review recently developed hypotheses about how SARS-CoV-2 might alter the…	2020-01-01	Cooper, Keiland W; Brann, David H; Farruggia, Michael C; Bhutani, Surabhi; Pellegrino, Robert; Tsukahara, Tatsuya; Weinreb, Caleb; Joseph, Paule V; Larson, Eric D; Parma, Valentina; Albers, Mark W; Barlow, Linda A; Datta, Sandeep Robert; Di Pizio, Antonella	Neuron		#623119					220268667	Given our limited understanding of SARS-CoV-2 pathogenesis, we propose future experiments to elucidate disease mechanisms and highlight the relevance of this ongoing work to understanding how the virus might alter brain function more broadly.	1
221427	zn3s04y3		WHO	Facial nerve palsy: an atypical clinical manifestation of COVID-19 infection in a family cluster				unk	Typical clinical manifestations related to COVID-19 include fever, fatigue and respiratory syndrome. However, an increasing number of reports of neurological manifestations emerged1 . We report the case of a 57-year-old woman referred early April 2020 to the neurology inpatient ward because of acute left-side facial nerve palsy noticed upon awakening.	2020-01-01	Derollez, Céline; Alberto, Tifanie; Leroi, Iracema; Mackowiak, Marie-Anne; Chen, Yaohua	Eur. j. neurol		#732120					221360076	However, an increasing number of reports of neurological manifestations emerged1.	1
221472	pbjgl34z		WHO	Neurological complications of COVID-19				unk	Neurological manifestations are likely to be more frequent and complex during COVID-19 than originally anticipated Copyright © 2020	2020-01-01	Flis-Richard, H.; Verdonk, F.	Praticien en Anesthesie Reanimation		#825043					221305840	Neurological manifestations are likely to be more frequent and complex during COVID-19 than originally anticipated Copyright 2020	1
222389	os2m0x83		WHO	Can symptoms of anosmia and dysgeusia be diagnostic for COVID-19?				unk	OBJECTIVE: Olfactory and taste dysfunction (OTD) is a potential neurological manifestation of coronavirus-2019 (COVID-19). We aimed to investigate the diagnostic value of symptoms of anosmia and dysgeusia for COVID-19. METHODS: A comprehensive electronic search was conducted using PubMed, MEDLINE, Scopus, Cochrane database, and Google Scholar from 1 June 2020 to 12 June 2020. All studies reportin…	2020-01-01	Zahra, Syeda Anum; Iddawela, Sashini; Pillai, Kiran; Choudhury, Rozina Yasmin; Harky, Amer	Brain Behav		#1023271					221748221	All studies reporting symptoms of anosmia and dysgeusia in COVID-19-positive patients were included. However, the presence of OTD can potentially be used as a screening tool for COVID-19 especially in young and female patients.	1
222390	os2m0x83		WHO	Can symptoms of anosmia and dysgeusia be diagnostic for COVID-19?				unk	OBJECTIVE: Olfactory and taste dysfunction (OTD) is a potential neurological manifestation of coronavirus-2019 (COVID-19). We aimed to investigate the diagnostic value of symptoms of anosmia and dysgeusia for COVID-19. METHODS: A comprehensive electronic search was conducted using PubMed, MEDLINE, Scopus, Cochrane database, and Google Scholar from 1 June 2020 to 12 June 2020. All studies reportin…	2020-01-01	Zahra, Syeda Anum; Iddawela, Sashini; Pillai, Kiran; Choudhury, Rozina Yasmin; Harky, Amer	Brain Behav		#763066					221748221	All studies reporting symptoms of anosmia and dysgeusia in COVID-19-positive patients were included. However, the presence of OTD can potentially be used as a screening tool for COVID-19 especially in young and female patients.	1
222923	r9qi8v65		WHO	Manifestaciones neurológicas de COVID-19: Una revisión de la literatura				unk	Resumen El COVID-19 es la infección causada por un nuevo coronavirus (SARS-CoV-2) y se ha extendido rápidamente por todo el mundo desde que se reportaron los primeros casos en China en diciembre de 2019 Los pacientes con COVID-19 tienen un amplio espectro de manifestaciones clínicas, desde formas asintomáticas hasta cuadros muy graves de distrés respiratorio y falla multiorgánica Las manifestacio…	2020-01-01	Torres, Luis Fernando Arriola; Taype, Kely Roxana Palomino	Neurología Argentina		#753052					225247266	Resumen El COVID-19 es la infeccin causada por un nuevo coronavirus (SARS-CoV-2) y se ha extendido rpidamente por todo el mundo desde que se reportaron los primeros casos en China en diciembre de 2019 Los pacientes con COVID-19 tienen un amplio espectro de manifestaciones clnicas, desde formas asintomticas hasta cuadros muy graves de distrés respiratorio y falla multiorgnica Las manifestaciones n…	1
224889	hrg8g6qt		WHO	Neurological manifestations of COVID-19: available evidences and a new paradigm				unk	The recent pandemic outbreak of coronavirus is pathogenic and a highly transmittable viral infection caused by Severe Acute Respiratory Syndrome Coronavirus 2 (SARS-CoV2). In this time of ongoing pandemic, many emerging reports suggested that the SARS-CoV-2 has inimical effects on neurological functions, and even causes serious neurological damage. The neurological symptoms associated with COVID-…	2020-01-01	Khatoon, Fatima; Prasad, Kartikay; Kumar, Vijay	J Neurovirol		#728290					221284937	The prioritized genes could be considered potential indicators of COVID-19-associated neurological symptoms and thus act as a possible therapeutic target for the prevention and treatment of CNS manifestations associated with COVID-19 patients.	1
226108	x04dswtv		WHO	First Australian Case of Good Recovery of a COVID-19 Patient With Severe Neurological Symptoms Post Prolonged Hospitalization				unk	A case of a 75-year-old man with COVID-19, severe neurological symptoms (acute stroke-like symptoms and signs and full recovery after a prolonged hospital stay), and intracranial hypertension is discussed with an in-depth review of his clinical features, biochemistry, haematology, highlighting the relationship between changes in neutrophil-lymphocyte ratio, C-reactive protein level, D-dimer level…	2020-01-01	Wijeratne, Tissa; Sales, Carmela A.; Crewther, Sheila G.; Vinh, Nguyen; Karimi, Leila	Cureus		#789869					222311806	A case of a 75-year-old man with COVID-19, severe neurological symptoms (acute stroke-like symptoms and signs and full recovery after a prolonged hospital stay), and intracranial hypertension is discussed with an in-depth review of his clinical features, biochemistry, haematology, highlighting the relationship between changes in neutrophil-lymphocyte ratio, C-reactive protein level, D-dimer level…	1
227766	f4rsuu2q		WHO	Emergency neurological procedures during COVID-19 pandemic: Practical issues				unk	The novel coronavirus disease 2019 (COVID-19) has emerged as a global pandemic A significant number of these patients would present to hospitals with neurological manifestations and neurosurgical emergencies requiring urgent treatment The anesthesiologists should be prepared to manage these cases in an efficient and timely manner in the operating room, intensive care units, and interventional neu…	2020-01-01	Singh, G.; Hrishi, A.; Rath, G.	Journal of Anaesthesiology Clinical Pharmacology		#831502					221305242	The novel coronavirus disease 2019 (COVID-19) has emerged as a global pandemic A significant number of these patients would present to hospitals with neurological manifestations and neurosurgical emergencies requiring urgent treatment The anesthesiologists should be prepared to manage these cases in an efficient and timely manner in the operating room, intensive care units, and interventional neu…	1
227768	f9k0g10u		WHO	Neurological Manifestations of COVID-19 (SARS-CoV-2): A Review				unk	Background: Coronavirus disease 2019 (COVID-19), caused by severe acute respiratory syndrome coronavirus 2 (SARS-CoV-2), has been associated with many neurological symptoms but there is a little evidence-based published material on the neurological manifestations of COVID-19. The purpose of this article is to review the spectrum of the various neurological manifestations and underlying associated…	2020-01-01	Ahmed, Muhammad Umer; Hanif, Muhammad; Ali, Mukarram Jamat; Haider, Muhammad Adnan; Kherani, Danish; Memon, Gul Muhammad; Karim, Amin H.; Sattar, Abdul	Front. Neurol.		#594571					218764587	Background: Coronavirus disease 2019 (COVID-19), caused by severe acute respiratory syndrome coronavirus 2 (SARS-CoV-2), has been associated with many neurological symptoms but there is a little evidence-based published material on the neurological manifestations of COVID-19. Method: We conducted a review of the various case reports and retrospective clinical studies published on the neurological…	1
230045	w1t91xct		WHO	A review of neuro-ophthalmological manifestations of human coronavirus infection				unk	Introduction: Human coronavirus (HCoVs) are a group of viruses with recognized neuro-tropic and neuroinvasive capabilities The reports on the neurological and ocular findings are increasing day after day and several central and peripheral neurological manifestations are already described However, none specifically describes the neuro-ophthalmological manifestation of HCoVs This is the first artic…	2020-01-01	Luís, M. E.; Hipólito-Fernandes, D.; Mota, C.; Maleita, D.; Xavier, C.; Maio, T.; Cunha, J. P.; Ferreira, J. T.	Eye and Brain		#904725					226246569	Introduction: Human coronavirus (HCoVs) are a group of viruses with recognized neuro-tropic and neuroinvasive capabilities The reports on the neurological and ocular findings are increasing day after day and several central and peripheral neurological manifestations are already described However, none specifically describes the neuro-ophthalmological manifestation of HCoVs This is the first artic…	1
230487	t9m94pz9		WHO	Lung Injury in COVID-19-An Emerging Hypothesis				unk	Lung injury with COVID-19 may be due to a complex underlying pathophysiology. Cytokine release syndrome appears to be a catalyst of different inflammatory pathways promoting lung parenchymal injury and thromboembolic phenomena ("dual hit" injury). Recently, severe neurological manifestations such as acute disseminated encephalomyelitis, which may be not linked to lung pathology, have been identif…	2020-01-01	Alharthy, Abdulrahman; Faqihi, Fahad; Memish, Ziad A; Karakitsos, Dimitrios	ACS Chem Neurosci		#679395					220884076	Lung injury with COVID-19 may be due to a complex underlying pathophysiology.	1
230546	w1oywjuj		WHO	Coronavirus disease 2019: Latest data on neuroinvasive potential				unk	Coronavirus disease 2019 (COVID-19) is a pandemic infection Similar to other respiratory viruses, severe acute respiratory syndrome coronavirus (SARS-COV-2) may enter the brain via the hematogenous or neuronal route;however, only a few reports are available on the neurological complications of COVID-19 Encephalopathy is a significant neurological complication of COVID-19 We herein present an upda…	2020-01-01	Haddadi, K.; Asadian, L.	Iranian Journal of Medical Sciences		#770197					220658947	Coronavirus disease 2019 (COVID-19) is a pandemic infection Similar to other respiratory viruses, severe acute respiratory syndrome coronavirus (SARS-COV-2) may enter the brain via the hematogenous or neuronal route;however, only a few reports are available on the neurological complications of COVID-19 Encephalopathy is a significant neurological complication of COVID-19 We herein present an upda…	1
231039	3pjunzvv		WHO	Neurological Consequences of 2019-nCoV Infection: A Comprehensive Literature Review				unk	First identified in November 2019 in Hubei Province, the coronavirus disease of 2019 (COVID-19) caused by SARS-CoV-2 soon spread worldwide to become a global health pandemic The COVID-19 preferentially damages the respiratory system that produces symptoms such as fever, cough, and shortness of breath However, the infection often tends to disseminate to involve various organ systems Recent evidenc…	2020-01-01	Azim, D.; Nasim, S.; Kumar, S.; Hussain, A.; Patel, S.	Cureus		#618625					220128395	First identified in November 2019 in Hubei Province, the coronavirus disease of 2019 (COVID-19) caused by SARS-CoV-2 soon spread worldwide to become a global health pandemic The COVID-19 preferentially damages the respiratory system that produces symptoms such as fever, cough, and shortness of breath However, the infection often tends to disseminate to involve various organ systems Recent evidenc…	1
232184	pq0hq57a		WHO	A Case Report of Coronavirus Disease 2019 Presenting with Tremors and Gait Disturbance				unk	INTRODUCTION: Neurologic symptoms present as significant complications of coronavirus disease 2019 (COVID-19) infection This report describes a novel manifestation of tremors triggered by severe acute respiratory syndrome coronavirus 2 infection CASE PRESENTATION: We describe a case of a 46-year-old man with COVID-19 infection complicated by a bilateral intention tremor and wide-based gait Althou…	2020-01-01	Klein, S.; Davis, F.; Berman, A.; Koti, S.; D039,; Angelo, J.; Kwon, N.	Clin Pract Cases Emerg Med		#761058					221188290	INTRODUCTION: Neurologic symptoms present as significant complications of coronavirus disease 2019 (COVID-19) infection This report describes a novel manifestation of tremors triggered by severe acute respiratory syndrome coronavirus 2 infection CASE PRESENTATION: We describe a case of a 46-year-old man with COVID-19 infection complicated by a bilateral intention tremor and wide-based gait Althou…	1
232573	b1fd2wwg		WHO	Telemedicine and Neurological Practice in the COVID-19 Era				unk	Background: The COVID-19 pandemic has within months turned the world upside down. With personal distancing and shortage of personal protective equipment, face-to-face health care encounters are increasingly becoming problematic. Neurological manifestations are also being observed in clinical presentations. Objective: Worldwide most countries, the World Health Organization (WHO) and Centre for Dis…	2020-01-01	Ganapathy, Krishnan	Neurol India		#640415					220429579	Objective: Worldwide most countries, the World Health Organization (WHO) and Centre for Disease Control (USA) have recommended use of Telemedicine during the current pandemic.With acute shortage of neurologists and neurosurgeons and their lopsided distribution, it becomes more difficult to provide neurological care to those who need it the most, particularly with travel restrictions.	1
233360	4vtj5dx5		WHO	Arterial and venous strokes in the setting of COVID-19				unk	BACKGROUND AND PURPOSE: Coronavirus disease 2019 (COVID-19) is a global pandemic that causes flu-like symptoms. There is a growing body of evidence suggesting that both the central and peripheral nervous systems can be affected by SARS-CoV-2, including stroke. We present three cases of arterial ischemic strokes and one venous infarction from a cerebral venous sinus thrombosis in the setting of CO…	2020-01-01	Kananeh, Mohammed F; Thomas, Tijo; Sharma, Kumud; Herpich, Franziska; Urtecho, Jacqueline; Athar, M Kamran; Jabbour, Pascal; Shah, Syed Omar	J Clin Neurosci		#635053					220366253	We present three cases of arterial ischemic strokes and one venous infarction from a cerebral venous sinus thrombosis in the setting of COVID-19 infection who otherwise had low risk factors for stroke. RESULTS: There were 3 cases of arterial ischemic strokes and 1 case of venous stroke: 3 males and 1 female.	1
233444	0eh2min3		WHO	COVID-19 meningitis without pulmonary involvement with positive cerebrospinal fluid PCR				unk	The Coronavirus Disease 2019 (COVID-19) typically presents with respiratory illness, though 36.4% of cases feature neurological manifestations. The disease remains largely unknown for its neurological complications. Herein, we discuss a unique case of isolated COVID-19 meningitis.	2020-01-01	Khodamoradi, Zohre; Hosseini, Seyed Ali; Gholampoor Saadi, Mohammad Hassan; Mehrabi, Zeinab; Sasani, Mohammad Reza; Yaghoubi, Sholeh	Eur. j. neurol		#756975					221723996	The Coronavirus Disease 2019 (COVID-19) typically presents with respiratory illness, though 36.4% of cases feature neurological manifestations.	1
233658	rj723a48		WHO	COVID-19: a review of the pandemic with emphasis on the role of imaging				unk	Heretofore, the COVID-19 pandemic continues to expand costing not just lives but also significant impact on the global economy More than 212 countries and territories across the globe have been affected till now, causing approximately 4,043,068 confirmed cases and 277,016 deaths, and the numbers are rising expeditiously The common symptoms are fever, dry cough, fatigue, sputum production, shortne…	2020-01-01	Mohnish, Bothra Shera T. A.; Jyoti, Bajpai Abhishek Mahajan	Indian Journal of Medical and Paediatric Oncology		#1000416					226240817	Heretofore, the COVID-19 pandemic continues to expand costing not just lives but also significant impact on the global economy More than 212 countries and territories across the globe have been affected till now, causing approximately 4,043,068 confirmed cases and 277,016 deaths, and the numbers are rising expeditiously The common symptoms are fever, dry cough, fatigue, sputum production, shortne…	1
235553	imqvde42		WHO	Covid-19-related encephalopathy: a case series with brain FDG-PET/CT findings				unk	BACKGROUND: A variety of neurological manifestations have been reported in association with Covid-19. Covid-19-related encephalopathy has seldom been reported and studied. METHODS: We report four cases of Covid-19-related encephalopathy. The diagnosis was made in patients with confirmed Covid-19 who presented with new-onset cognitive disturbances, central focal neurological signs or seizures. All…	2020-01-01	Delorme, Cécile; Paccoud, Olivier; Kas, Aurélie; Hesters, Adèle; Bombois, Stéphanie; Shambrook, Pauline; Boullet, Augustin; Doukhi, Diana; Le Guennec, Loic; Godefroy, Nagisa; Maatoug, Redwan; Fossati, Philippe; Millet, Bruno; Navarro, Vincent; Bruneteau, Gaelle; Demeret, Sophie; Pourcher, Valérie	Eur. j. neurol		#799153					221458268	All patients presented with a consistent brain FDG-PET/CT pattern of abnormalities, namely frontal hypometabolism and cerebellar hypermetabolism.	1
235554	imqvde42		WHO	Covid-19-related encephalopathy: a case series with brain FDG-PET/CT findings				unk	BACKGROUND: A variety of neurological manifestations have been reported in association with Covid-19. Covid-19-related encephalopathy has seldom been reported and studied. METHODS: We report four cases of Covid-19-related encephalopathy. The diagnosis was made in patients with confirmed Covid-19 who presented with new-onset cognitive disturbances, central focal neurological signs or seizures. All…	2020-01-01	Delorme, Cécile; Paccoud, Olivier; Kas, Aurélie; Hesters, Adèle; Bombois, Stéphanie; Shambrook, Pauline; Boullet, Augustin; Doukhi, Diana; Le Guennec, Loic; Godefroy, Nagisa; Maatoug, Redwan; Fossati, Philippe; Millet, Bruno; Navarro, Vincent; Bruneteau, Gaelle; Demeret, Sophie; Pourcher, Valérie	Eur. j. neurol		#717298					221458268	All patients presented with a consistent brain FDG-PET/CT pattern of abnormalities, namely frontal hypometabolism and cerebellar hypermetabolism.	1
238599	a0mcge0w		WHO	COVID-19 Pulmonary and Olfactory Dysfunctions: Is the Chemokine CXCL10 the Common Denominator?				unk	COVID-19 is an ongoing viral pandemic that emerged from East Asia and quickly spread to the rest of the world. SARS-CoV-2 is the virus causing COVID-19. Acute respiratory distress syndrome (ARDS) is definitely one of the main clinically relevant consequences in patients with COVID-19. Starting from the earliest reports of the COVID-19 pandemic, two peculiar neurological manifestations (namely, hy…	2020-01-01	Oliviero, Antonio; de Castro, Fernando; Coperchini, Francesca; Chiovato, Luca; Rotondi, Mario	Neuroscientist		#640850					220520184	Starting from the earliest reports of the COVID-19 pandemic, two peculiar neurological manifestations (namely, hyposmia/anosmia and dysgeusia) were reported in a relevant proportion of patients infected by SARS-CoV-2.	1
238914	dydxuhj7		WHO	Profound Endothelial Dysfunction as a Cause of Stroke in Covid-19: a Case Report				unk	SESSION TITLE: Medical Student/Resident Signs and Symptoms of Chest Disease Posters SESSION TYPE: Med Student/Res Case Rep Postr PRESENTED ON: October 18-21, 2020 INTRODUCTION: There are recent reports of neurological manifestations (NMs) from COVID-191 We present a healthy male who developed multiple strokes likely from direct endothelial dysfunction (ED) CASE PRESENTATION: 66M with GERD present…	2020-01-01	Young, D.; Alessi, L.; Akella, K.; Capone, D.; Weinbaum, F.; Roppelt, H.; McAbee, O.	Chest		#871885					222278190	SESSION TITLE: Medical Student/Resident Signs and Symptoms of Chest Disease Posters SESSION: Med Student/Res Case Rep Postr PRESENTED ON: October 18-21, 2020 INTRODUCTION: There are recent reports of neurological manifestations (NMs) from COVID-191 We present a healthy male who developed multiple strokes likely from direct endothelial dysfunction (ED) CASE PRESENTATION: 66M with GERD presents wit…	1
238950	jbcfuk9a		WHO	Neurological manifestations of COVID-19, SARS and MERS				unk	Since December 2019, the world is affected by an outbreak of a new disease named COVID-19, which is an acronym of 'coronavirus disease 2019'. Coronaviruses (CoV) were assumed to be associated with mild upper respiratory tract infections, such as common cold. This perception changed in time due to occurrence of the Severe Acute Respiratory Syndrome (SARS) caused by SARS-CoV in 2002 and the Middle …	2020-01-01	Kato, Verstrepen; Laure, Baisier; Harald, De Cauwer	Acta neurol. Belg		#32562214					219873279	This perception changed in time due to occurrence of the Severe Acute Respiratory Syndrome (SARS) caused by SARS-CoV in 2002 and the Middle East Respiratory Syndrome (MERS) caused by MERS-CoV in 2012, both inducing an epidemic severe viral pneumonia with potentially respiratory failure and numerous extra-pulmonary manifestations.	1
238951	jbcfuk9a		WHO	Neurological manifestations of COVID-19, SARS and MERS				unk	Since December 2019, the world is affected by an outbreak of a new disease named COVID-19, which is an acronym of 'coronavirus disease 2019'. Coronaviruses (CoV) were assumed to be associated with mild upper respiratory tract infections, such as common cold. This perception changed in time due to occurrence of the Severe Acute Respiratory Syndrome (SARS) caused by SARS-CoV in 2002 and the Middle …	2020-01-01	Verstrepen, Kato; Baisier, Laure; De Cauwer, Harald	Acta Neurol Belg		#608484					219873279	This perception changed in time due to occurrence of the Severe Acute Respiratory Syndrome (SARS) caused by SARS-CoV in 2002 and the Middle East Respiratory Syndrome (MERS) caused by MERS-CoV in 2012, both inducing an epidemic severe viral pneumonia with potentially respiratory failure and numerous extra-pulmonary manifestations.	1
240278	55agjkta		WHO	Neurological involvement of coronavirus disease 2019: a systematic review				unk	BACKGROUND: In December 2019, unexplained cases of pneumonia emerged in Wuhan, China, which were found to be secondary to the novel coronavirus SARS-CoV-2. On March 11, 2020, the WHO declared the Coronavirus Disease 2019 (COVID-2019) outbreak, a pandemic. OBJECTIVE: To clarify the neurological complications of SARS-CoV-2 infection including the potential mechanisms and therapeutic options. METHOD…	2020-01-01	Ghannam, Malik; Alshaer, Qasem; Al-Chalabi, Mustafa; Zakarna, Lara; Robertson, Jetter; Manousakis, Georgios	J. neurol		#32561990					219936608	OBJECTIVE: To clarify the neurological complications of SARS-CoV-2 infection including the potential mechanisms and therapeutic options. Moving forward, further studies are needed to clarify the prevalence of the neurological complications of SARS-CoV-2 infection, investigate their biological backgrounds, and test treatment options.	1
240279	55agjkta		WHO	Neurological involvement of coronavirus disease 2019: a systematic review				unk	BACKGROUND: In December 2019, unexplained cases of pneumonia emerged in Wuhan, China, which were found to be secondary to the novel coronavirus SARS-CoV-2. On March 11, 2020, the WHO declared the Coronavirus Disease 2019 (COVID-2019) outbreak, a pandemic. OBJECTIVE: To clarify the neurological complications of SARS-CoV-2 infection including the potential mechanisms and therapeutic options. METHOD…	2020-01-01	Ghannam, Malik; Alshaer, Qasem; Al-Chalabi, Mustafa; Zakarna, Lara; Robertson, Jetter; Manousakis, Georgios	J Neurol		#607382					219936608	OBJECTIVE: To clarify the neurological complications of SARS-CoV-2 infection including the potential mechanisms and therapeutic options. Moving forward, further studies are needed to clarify the prevalence of the neurological complications of SARS-CoV-2 infection, investigate their biological backgrounds, and test treatment options.	1
240441	4mqt1wfc		WHO	A review of pathophysiology and neuropsychiatric manifestations of COVID-19				unk	INTRODUCTION: The outbreak of coronavirus disease 2019 (COVID-19) has become one of the most serious pandemics of the recent times. Since this pandemic began, there have been numerous reports about the COVID-19 involvement of the nervous system. There have been reports of both direct and indirect involvement of the central and peripheral nervous system by the virus. OBJECTIVE: To review the neuro…	2020-01-01	Jasti, Madhu; Nalleballe, Krishna; Dandu, Vasuki; Onteddu, Sanjeeva	J. neurol		#505712					219183350	BACKGROUND: Since the beginning of the disease in humans in the later part of 2019, the coronavirus disease 2019 (COVID-19) pandemic has rapidly spread across the world with over 2,719,000 reported cases in over 200 countries [World Health Organization.	1
240670	36u9adsl		WHO	Infectivity of human coronavirus in the brain				unk	A new strain of human coronaviruses (hCoVs), Severe Acute Respiratory Syndrome Coronavirus-2 (SARS-CoV-2), has been identified to be responsible for the current outbreak of the coronavirus disease 2019 (COVID-19). Though major symptoms are primarily generated from the respiratory system, neurological symptoms are being reported in some of the confirmed cases, raising concerns of its potential for…	2020-01-01	Cheng, Qi; Yang, Yue; Gao, Jianqun	EBioMedicine		#437271					218973068	A new strain of human coronaviruses (hCoVs), Severe Acute Respiratory Syndrome Coronavirus-2 (SARS-CoV-2), has been identified to be responsible for the current outbreak of the coronavirus disease 2019 (COVID-19).	1
241899	8c5sp70j		WHO	COVID-19 Outbreak: Neurological Manifestations beyond Cough and Fever				unk	COVID-19 outbreak is one of the most disastrous respiratory diseases (after the 1918 influenza outbreak) spreading in the community. So far, it has killed 7,37,417 number of individuals. High variability in the viral genome and its greater ability to spread in the human community is badly affecting the comorbid individuals. Although infected individuals are mainly possessing respiratory issues, n…	2020-01-01	Kumar, Saurabh; Dwivedi, Divya; Chopra, Madhu	CNS neurol. disord., Drug targets (Online)		#940133					227135890	COVID-19 infection is just more than a cough, fever, and respiratory illness; it can cause indirect neurological complications in infected patients.	1
242879	gjcld6fe		WHO	Neurological manifestation and treatment strategies of COVID-19: A review				unk	The ongoing outbreak caused by SARS-CoV-2 has become a challenge worldwide Its transmission has been increasing day by day abnormally It has been reported that apart from the standard respiratory disorders, patients are showing signs and symptoms of neurological problems as well In previous outbreaks associated with SARS-CoV, it was proved that CNS is also being targeted as well as PNS with addit…	2020-01-01	Shreeja, D.; Arpita, R.	Research Journal of Biotechnology		#919946					229216896	The ongoing outbreak caused by SARS-CoV-2 has become a challenge worldwide Its transmission has been increasing day by day abnormally It has been reported that apart from the standard respiratory disorders, patients are showing signs and symptoms of neurological problems as well In previous outbreaks associated with SARS-CoV, it was proved that CNS is also being targeted as well as PNS with addit…	1
243386	jnjrs1tn		WHO	Neurological Manifestations in COVID-19				unk	Introduction: Coronavirus infection COVID-19 is a new pandemic disease worldwide It is mainly a respiratory infection, manifested by fever, muscle aches, sore throat, shortness of breath, cough and in more severe cases - pneumonia, respiratory failure and death It has recently been found that COVID-19 can affect the gastrointestinal tract, cause heart damage, blood clotting disorders or impact th…	2020-01-01	Koleva, Ts; Titianova, E.; Popov, G.; Mutafchiyski, V.	Neurosonology and Cerebral Hemodynamics		#705870					218649771	Introduction: Coronavirus infection COVID-19 is a new pandemic disease worldwide It is mainly a respiratory infection, manifested by fever, muscle aches, sore throat, shortness of breath, cough and in more severe cases - pneumonia, respiratory failure and death It has recently been found that COVID-19 can affect the gastrointestinal tract, cause heart damage, blood clotting disorders or impact th…	1
244743	vn8u5mn0		WHO	Neurological complications of coronavirus infection; a comparative review and lessons learned during the COVID-19 pandemic				unk	INTRODUCTION: Coronavirus disease-19 (COVID-19) pandemic continues to grow all over the world. Several studies have been performed, focusing on understanding the acute respiratory syndrome and treatment strategies. However, there is growing evidence indicating neurological manifestations occur in patients with COVID-19. Similarly, the other coronaviruses (CoV) epidemics; severe acute respiratory …	2020-01-01	Sharifian-Dorche, Maryam; Huot, Philippe; Osherov, Michael; Wen, Dingke; Saveriano, Alexander; Giacomini, Paul S; Antel, Jack P; Mowla, Ashkan	J Neurol Sci		#695572					221035292	Similarly, the other coronaviruses (CoV) epidemics; severe acute respiratory syndrome (SARS-CoV-1) and Middle East respiratory syndrome (MERS-CoV) have been associated with neurological complications.	1
245059	936utxof		WHO	Neurological Involvement in COVID-19 Patients: A Narrative Review				unk	Background Coronavirus disease 2019 (COVID- 19) is a viral disease caused by severe acute respiratory syndrome coronavirus 2 (SARS-CoV- 2) belonging to the coronavirus family The primary target of SARS-CoV-2 is peripheral mucosal cells of respiratory tract Recent days have seen few cases where virus has affected extrapulmonary organ such as nervous system Materials and Methods The present study w…	2020-01-01	Yadav, Ramakant; Srivastava, Dhiraj Kumar; Bajpai, Prashant Kumar; Kumar, Raj	Journal of Neurosciences in Rural Practice		#780091					226227501	Background Coronavirus disease 2019 (COVID- 19) is a viral disease caused by severe acute respiratory syndrome coronavirus 2 (SARS-CoV- 2) belonging to the coronavirus family The primary target of SARS-CoV-2 is peripheral mucosal cells of respiratory tract Recent days have seen few cases where virus has affected extrapulmonary organ such as nervous system Materials and Methods The present study w…	1
245139	5sbegc1s		WHO	Acute Disseminated Encephalomyelitis in COVID-19: presentation of two cases and review of the literature				unk	ABSTRACT Background: Neurological manifestations of COVID-19 are still incompletely understood Neurological manifestations may be due to direct viral effect on neurons and glial cells, to an immune-mediated response to the virus, or to a hypercoagulable state and associated endothelial damage, as well as to severe systemic disease with prolonged intensive care unit stay Objective: To describe two…	2020-01-01	Lopes, Cesar Castello Branco Brucki Sonia Maria Dozzi Passos Neto Carlos Eduardo Borges Corazza Luiza Alves Baima José Pedro Soares Fiorentino Matheus Dalben Tatsch João Fellipe Santos Martin Maria da Graça Morais Lucato Leandro Tavares Gomes Hélio Rodrigues Rocha Maria Sheila Guimarães Fortini Ida Nitrini Ricardo Castro Luiz H.	Arq. neuropsiquiatr		#745360					228079437	ABSTRACT Background: Neurological manifestations of COVID-19 are still incompletely understood Neurological manifestations may be due to direct viral effect on neurons and glial cells, to an immune-mediated response to the virus, or to a hypercoagulable state and associated endothelial damage, as well as to severe systemic disease with prolonged intensive care unit stay Objective: To describe two…	1
245140	5sbegc1s		WHO	Acute Disseminated Encephalomyelitis in COVID-19: presentation of two cases and review of the literature				unk	BACKGROUND: Neurological manifestations of COVID-19 are still incompletely understood. Neurological manifestations may be due to direct viral effect on neurons and glial cells, to an immune-mediated response to the virus, or to a hypercoagulable state and associated endothelial damage, as well as to severe systemic disease with prolonged intensive care unit stay. OBJECTIVE: To describe two patien…	2020-01-01	Lopes, Cesar Castello Branco; Brucki, Sonia Maria Dozzi; Passos Neto, Carlos Eduardo Borges; Corazza, Luiza Alves; Baima, José Pedro Soares; Fiorentino, Matheus Dalben; Tatsch, João Fellipe Santos; Martin, Maria da Graça Morais; Lucato, Leandro Tavares; Gomes, Hélio Rodrigues; Rocha, Maria Sheila Guimarães; Fortini, Ida; Nitrini, Ricardo; Castro, Luiz H	Arq. neuropsiquiatr		#967871					228079437	OBJECTIVE: To describe two patients with severe SARS-CoV-2 infection and delayed recovery of consciousness after sedation withdrawal, in whom MRI disclosed multifocal white matter brain lesions, compatible with the diagnosis of acute disseminated encephalomyelitis.	1
245479	h4cmpzzg		WHO	Impact of COVID-19 on neurological manifestations: an overview of stroke presentation in pandemic				unk	Corona virus disease 2019 (COVID-19) pandemic has become a globally challenging issue after its emergence in December 2019 from Wuhan, China. Despite its common presentation as respiratory distress, patients with COVID-19 have also shown neurological manifestation especially stroke. Therefore, the authors sought to determine the etiology, underlying risk factors, and outcomes among patients with …	2020-01-01	Fatima, Nida; Saqqur, Maher; Qamar, Fatima; Shaukat, Samia; Shuaib, Ashfaq	Neurol Sci		#695630					220981056	Exploring the neurological manifestation in terms of stroke among patients with COVID-19 is a step towards better understanding of the virus, preventing further spread, and treating the patients affected by this pandemic.	1
246030	03q5zawz		WHO	COVID-19 immunopathology and the central nervous system: Implication for multiple sclerosis and other autoimmune diseases with associated demyelination				unk	In the frame of the coronavirus disease 2019 (COVID-19) pandemic, recent reports on SARS-CoV-2 potential neuroinvasion placed neurologists on increased alertness in order to assess early neurological manifestations and their potentially prognostic value for the COVID-19 disease. Moreover, the management of chronic neurological diseases, such as Multiple Sclerosis (MS), underwent guided modificati…	2020-01-01	Boziki, Marina Kleopatra; Mentis, Alexios-Fotios A.; Shumilina, Maria; Makshakov, Gleb; Evdoshenko, Evgeniy; Grigoriadis, Nikolaos	Brain Sci.		#593070					219550897	In this review, we summarize existing evidence of key immune pathways that the SARS-CoV-2 modifies during COVID-19 and the relevant implication for MS and other autoimmune diseases with associated demyelination (such as Systemic lupus erythematosus and Antiphospholipid syndrome), including the context of potential neuroinvasion by SARS-Cov-2 and the alterations that DMT induces to the immune syst…	1
246309	j92w6xya		WHO	Neurologic manifestations in patients with COVID-19: A case report				unk	BACKGROUND: There are very few reports about the neurological complications of COVID-19 We describe two COVID-19 patients with neurologic presentations CASE PRESENTATION: Herein we present neurological manifestations in 2 hospitalized patients with COVID-19 The patients showed most common symptoms of COVID-19 along with common conflicts in CT scans of lung such as ground-glass opacities (GGOs) Fi…	2020-01-01	Ebrahimpour, S.; Mohseni Afshar, Z.; Mohseni, S.; Masrour-Roudsari, J.; Oladzade, S.; Bayani, M.; Babazadeh, A.	Caspian J Intern Med		#1022329					230800378	BACKGROUND: There are very few reports about the neurological complications of COVID-19 We describe two COVID-19 patients with neurologic presentations CASE PRESENTATION: Herein we present neurological manifestations in 2 hospitalized patients with COVID-19 The patients showed most common symptoms of COVID-19 along with common conflicts in CT scans of lung such as ground-glass opacities (GGOs) Fi…	1
247162	uj5xfwyy		WHO	New onset of ocular myasthenia gravis in a patient with COVID-19: a novel case report and literature review				unk	The novel coronavirus outbreak of SARS-CoV-2 first began in Wuhan, China, in December 2019. The most striking manifestation of SARS-CoV-2 is atypical pneumonia and respiratory complications; however, various neurological manifestations are now well recognized. Currently, there have been very few case reports regarding COVID-19 in patients with a known history of myasthenia gravis. Myasthenia grav…	2020-01-01	Sriwastava, Shitiz; Tandon, Medha; Kataria, Saurabh; Daimee, Maha; Sultan, Shumaila	J. neurol		#848309					222299411	Myasthenia gravis (MG) causes muscle weakness, especially respiratory muscles, in high-risk COVID-19 patients, which can lead to severe respiratory compromise.	1
250672	ogavgcib		WHO	Neurological Manifestations of Severe SARS-CoV-2 Infection: Potential Mechanisms and Implications of Individualized Mechanical Ventilation Settings				unk	In December 2019, an outbreak of illness caused by a novel coronavirus (2019-nCoV, subsequently renamed SARS-CoV-2) was reported in Wuhan, China. Coronavirus disease 2019 (COVID-19) quickly spread worldwide to become a pandemic. Typical manifestations of COVID-19 include fever, dry cough, fatigue, and respiratory distress. In addition, both the central and peripheral nervous system can be affecte…	2020-01-01	Battaglini, Denise; Brunetti, Iole; Anania, Pasquale; Fiaschi, Pietro; Zona, Gianluigi; Ball, Lorenzo; Giacobbe, Daniele Roberto; Vena, Antonio; Bassetti, Matteo; Patroniti, Nicolò; Schenone, Angelo; Pelosi, Paolo; Rocco, Patricia R. M.; Robba, Chiara	Front. Neurol.		#737645					221096506	The aim of our review is to provide an updated overview of the potential pathogenic mechanisms of neurological manifestations in COVID-19, discuss the physiological issues related to brain-lung interactions, and propose strategies for optimization of respiratory support in critically ill patients with SARS-CoV-2 pneumonia.	1
251198	n06lxm5h		WHO	Cerebrospinal fluid confirmed COVID-19-associated encephalitis treated successfully				unk	The COVID-19 pandemic that attracted global attention in December 2019 is well known for its clinical picture that is consistent with respiratory symptoms. Currently, the available medical literature describing the neurological complications of COVID-19 is gradually emerging. We hereby describe a case of a 31-year-old COVID-19-positive patient who was admitted on emergency basis. His clinical pre…	2020-01-01	Kamal, Yasmine Mohamed; Abdelmajid, Yasmin; Al Madani, Abubaker Abdul Rahman	BMJ case reports		#772246					221770682	The COVID-19 pandemic that attracted global attention in December 2019 is well known for its clinical picture that is consistent with respiratory symptoms.	1
251419	w0wvdc58		WHO	Guillain-barré Syndrome in the Setting of Covid-19 Infection				unk	SESSION TITLE: Medical Student/Resident Chest Infections Posters SESSION TYPE: Med Student/Res Case Rep Postr PRESENTED ON: October 18-21, 2020 INTRODUCTION: The severe acute respiratory syndrome coronavirus 2 (SARS-CoV-2) pandemic has, to date, impacted millions of people Patients with coronavirus disease 2019 (COVID-19) typically present with fever, cough, and shortness of breath We present thi…	2020-01-01	Mallari, M.; Butt, M. O.; Tusheva, M.	Chest		#860875					222277904	SESSION TITLE: Medical Student/Resident Chest Infections Posters SESSION: Med Student/Res Case Rep Postr PRESENTED ON: October 18-21, 2020 INTRODUCTION: The severe acute respiratory syndrome coronavirus 2 (SARS-CoV-2) pandemic has, to date, impacted millions of people Patients with coronavirus disease 2019 (COVID-19) typically present with fever, cough, and shortness of breath We present this uni…	1
252660	8e8t8j4d		WHO	Ischemic stroke associated with novel coronavirus 2019: a report of three cases				unk	Introduction: There is limited evidence about the neurological manifestations of COVID-19 in infected patients. In this report, we describe three patients with ischemic stroke associated with COVID-19 infection.Methods: We report 3 cases of adult patients with ischemic stroke and novel coronavirus 2019 infection. Case 1 is an 88-year-old female with acute left hemiplegia and right peripheral faci…	2020-01-01	Sharifi-Razavi, Athena; Karimi, Narges; Zarvani, Ashraf; Cheraghmakani, Hamed; Baghbanian, Seyed Mohammad	Int J Neurosci		#599467					219701497	Case 3 is a 55-year-old male with acute Broca's aphasia and right hemiplegia who experience fever and respiratory problems 3 days after admission.Results: The clinical symptoms of infected patients with COVID-19 have been associated with severe symptoms of ischemic stroke.	1
252690	ncxrx4p8		WHO	Case Report: Posterior Reversible Leukoencephalopathy Syndrome (PRES) as a Biologically Predictable Neurological Association in Severe COVID-19. First Reported Case From Australia and Review of Internationally Published Cases				unk	Reports of different types of neurological manifestations of COVID-19 are rapidly increasing, including changes of posterior reversible leukoencephalopathy syndrome (PRES) Here we describe the first reported case of COVID-19 and PRES in Australia diagnosed on basis of MRI brain imaging and confirmed clinically by presence of confusion, delirium, headaches, also associated with hypertension and bl…	2020-01-01	Wijeratne, T.; Wijeratne, C.; Karimi, L.; Sales, C.; Crewther, S. G.	Frontiers in neurology [electronic resource].		#1084539					231733930	Reports of different types of neurological manifestations of COVID-19 are rapidly increasing, including changes of posterior reversible leukoencephalopathy syndrome (PRES) Here we describe the first reported case of COVID-19 and PRES in Australia diagnosed on basis of MRI brain imaging and confirmed clinically by presence of confusion, delirium, headaches, also associated with hypertension and bl…	1
253766	c0m8jjmk		WHO	An unresponsive COVID-19 patient				unk	Neurological manifestations and complications are increasingly reported in coronavirus disease-19 (COVID-19) patients. Although pulmonary manifestations are more common, patients with severe disease may present with neurological symptoms such as in our case. We describe a case report of a 50-year-old male without previous known comorbidity who was found unresponsive due to COVID-19-related neurol…	2020-01-01	Nepal, Pankaj; Batchala, Prem Pradeep; Songmen, Swachchhanda; Parashar, Kalind; Sapire, Joshua	Emerg Radiol		#1018337					218912487	Neurological manifestations and complications are increasingly reported in coronavirus disease-19 (COVID-19) patients.	1
253767	c0m8jjmk		WHO	An unresponsive COVID-19 patient				unk	Neurological manifestations and complications are increasingly reported in coronavirus disease-19 (COVID-19) patients. Although pulmonary manifestations are more common, patients with severe disease may present with neurological symptoms such as in our case. We describe a case report of a 50-year-old male without previous known comorbidity who was found unresponsive due to COVID-19-related neurol…	2020-01-01	Nepal, Pankaj; Batchala, Prem Pradeep; Songmen, Swachchhanda; Parashar, Kalind; Sapire, Joshua	Emerg Radiol		#401337					218912487	Neurological manifestations and complications are increasingly reported in coronavirus disease-19 (COVID-19) patients.	1
256950	suvkipoy		WHO	Neurological Manifestations of COVID-19: A Case Report				unk	A novel coronavirus disease (COVID-19) was reported in Wuhan, China in December 2019 and spread rapidly around the world, causing high rates of mortality and morbidity. This disease is known for its respiratory manifestations. Also, there have been several reports of neurological involvement in patients with COVID-19. In this study, we present a 55-year-old Iranian male patient, who was referred …	2020-01-01	Malekmohammad, Majid; Hashemian, Seyed Mohammad Reza; Mansourafshar, Babak; Jamaati, Hamidreza	Tanaffos		#952708					227228326	Upon admission, only respiratory signs of COVID-19 were observed, but later, some neurological manifestations were also observed, such as an alteration in mental status, disorientation, stupor, and finally coma.	1
257077	sm9o1bra		WHO	COVID-19-associated encephalopathy: Neurological manifestation of COVID-19				unk	Coronavirus disease 2019 (COVID-19) is a viral disease, also known as severe acute respiratory syndrome coronavirus 2, was first reported in Wuhan, China, December 2019. Respiratory manifestations from the induced acute lung injury were the most common reported findings. Few cases showed extrapulmonary manifestations. COVID-19-associated neurological manifestations have not been widely reported. …	2020-01-01	Al Mazrouei, Safaa Saeed; Saeed, Ghufran Aref; Al Helali, Abeer Ahmed; Ahmed, Manzoor	Radiol. Case Rep.		#635257					220383859	Coronavirus disease 2019 (COVID-19) is a viral disease, also known as severe acute respiratory syndrome coronavirus 2, was first reported in Wuhan, China, December 2019.	1
257347	nrskpphb		WHO	Internal carotid artery thrombosis in COVID 19				unk	Case description: 37-year-old female with PCR-RT swab for COVID-19 positive, with neurological manifestation as a result of internal carotid artery occlusion Clinical findings: Nasal congestion and sneezing of 5 days duration;pulsatile headache in the left hemicranium 3 days prior to admission, with intensity 6/10 according to the visual analogue scale, accompanied by phosphenes, photophobia and …	2020-01-01	Álvarez Moreno, Yadira Bú Figueroa Janeth Bú Figueroa Efraín Soto Fonseca Marco Escober Torres Javier	Colomb. med		#745291					230423158	Case description: 37-year-old female with PCR-RT swab for COVID-19 positive, with neurological manifestation as a result of internal carotid artery occlusion Clinical findings: Nasal congestion and sneezing of 5 days duration;pulsatile headache in the left hemicranium 3 days prior to admission, with intensity 6/10 according to the visual analogue scale, accompanied by phosphenes, photophobia and …	1
257348	nrskpphb		WHO	Internal carotid artery thrombosis in COVID 19				unk	Case description: 37-year-old female with PCR-RT swab for COVID-19 positive, with neurological manifestation as a result of internal carotid artery occlusion Clinical findings: Nasal congestion and sneezing of 5 days duration;pulsatile headache in the left hemicranium 3 days prior to admission, with intensity 6/10 according to the visual analogue scale, accompanied by phosphenes, photophobia and …	2020-01-01	Álvarez Moreno, Yadira Bú Figueroa Janeth Bú Figueroa Efraín Soto Fonseca Marco Escober Torres Javier	Colomb. med		#1022662					230423158	Case description: 37-year-old female with PCR-RT swab for COVID-19 positive, with neurological manifestation as a result of internal carotid artery occlusion Clinical findings: Nasal congestion and sneezing of 5 days duration;pulsatile headache in the left hemicranium 3 days prior to admission, with intensity 6/10 according to the visual analogue scale, accompanied by phosphenes, photophobia and …	1
257349	nrskpphb		WHO	Internal carotid artery thrombosis in COVID 19				unk	Case description: 37-year-old female with PCR-RT swab for COVID-19 positive, with neurological manifestation as a result of internal carotid artery occlusion. Clinical findings: Nasal congestion and sneezing of 5 days duration; pulsatile headache in the left hemicranium 3 days prior to admission, with intensity 6/10 according to the visual analogue scale, accompanied by phosphenes, photophobia an…	2020-01-01	Álvarez Moreno, Yadira; Bú Figueroa, Janeth; Bú Figueroa, Efraín; Soto Fonseca, Marco; Escober Torres, Javier	Colomb Med (Cali)		#1011880					230423158	Clinical relevance: The case presented here describes a pattern in how data supporting an association between COVID-19 and stroke in young populations with or without typical vascular risk factors, sometimes with only mild respiratory symptoms, is increasing.	1
258235	c34c2kqs		WHO	Neurological manifestations of COVID-19				unk	Coronavirus disease (COVID-19) caused by severe acute respiratory syndrome coronavirus 2 (SARS CoV-2) has turned out to be a formidable pandemic. Upcoming evidence from confirmed cases of COVID-19 suggests an anticipated incursion of patients with neurological manifestations in the weeks to come. An expression of the angiotensin-converting enzyme 2 (ACE 2), the cellular receptor for SARS-CoV-2 ov…	2020-01-01	Kanwar, Dureshahwar; Baig, Abdul Mannan; Wasay, Mohammad	J Pak Med Assoc		#592806					218932793	Coronavirus disease (COVID-19) caused by severe acute respiratory syndrome coronavirus 2 (SARS CoV-2) has turned out to be a formidable pandemic.	1
258236	c34c2kqs		WHO	Neurological manifestations of COVID-19				unk	Coronavirus disease (COVID-19) caused by severe acute respiratory syndrome coronavirus 2 (SARS CoV-2) has turned out to be a formidable pandemic. Upcoming evidence from confirmed cases of COVID-19 suggests an anticipated incursion of patients with neurological manifestations in the weeks to come. An expression of the angiotensin-converting enzyme 2 (ACE 2), the cellular receptor for SARS-CoV-2 ov…	2020-01-01	Kanwar, Dureshahwar; Baig, Abdul Mannan; Wasay, Mohammad	J Pak Med Assoc		#32515379					218932793	Coronavirus disease (COVID-19) caused by severe acute respiratory syndrome coronavirus 2 (SARS CoV-2) has turned out to be a formidable pandemic.	1
258237	c34c2kqs		WHO	Neurological manifestations of COVID-19				unk	Coronavirus disease (COVID-19) caused by severe acute respiratory syndrome coronavirus 2 (SARS CoV-2) has turned out to be a formidable pandemic. Upcoming evidence from confirmed cases of COVID-19 suggests an anticipated incursion of patients with neurological manifestations in the weeks to come. An expression of the angiotensin-converting enzyme 2 (ACE 2), the cellular receptor for SARS-CoV-2 ov…	2020-01-01	Kanwar, Dureshahwar; Baig, Abdul Mannan; Wasay, Mohammad	J Pak Med Assoc		#609376					218932793	Coronavirus disease (COVID-19) caused by severe acute respiratory syndrome coronavirus 2 (SARS CoV-2) has turned out to be a formidable pandemic.	1
258659	e5u4hiq9		WHO	COVID-19 EEG Studies: The Other Coronavirus Spikes We Need to Worry About				unk	Report of Electroencephalographic Finding on Critically Ill Patients With COVID-19 Vespignani H, Colas D, Lavin BS, et al. Ann Neurol. 2020. https://onlinelibrary.wiley.com/doi/full/10.1002/ana.25814 In March 2020, we treated a cohort of 26 critically ill hospitalized SARS-CoV-2 infected patients who received EEGs to assess unexplained altered mental status, loss of consciousness, or poor arousal…	2020-01-01	Lee, Jong Woo	Epilepsy Curr.		#760501					221837049	We investigated whether medically indicated EEGs performed in acutely ill patients under investigation (PUIs) for COVID-19 report epileptiform abnormalities and whether these are more prevalent in COVID-19 positive than negative patients. The most common indications for EEG, among COVID-19-positive versus COVID-19-negative patients, respectively, were new onset encephalopathy (68.2% vs 33.3%) and…	1
260062	k5u8e3qp		WHO	Encephalopathy in COVID-19 Presenting With Acute Aphasia Mimicking Stroke				unk	Introduction: Neurological manifestations are emerging as relatively frequent complications of corona virus disease 2019 (COVID-19), including stroke and encephalopathy Clinical characteristics of the latter are heterogeneous and not yet fully elucidated, while the pathogenesis appears related to neuroinflammation in a subset of patients Case: A middle-aged man presented with acute language distu…	2020-01-01	Pensato, U.; Muccioli, L.; Pasini, E.; Tappatà, M.; Ferri, L.; Volpi, L.; Licchetta, L.; Battaglia, S.; Rossini, G.; Bon, I.; Re, M. C.; Cirillo, L.; Simonetti, L.; Gramegna, L. L.; Michelucci, R.; Cortelli, P.; Zini, A.; Bisulli, F.	Frontiers in Neurology		#914438					224274989	Introduction: Neurological manifestations are emerging as relatively frequent complications of corona virus disease 2019 (COVID-19), including stroke and encephalopathy Clinical characteristics of the latter are heterogeneous and not yet fully elucidated, while the pathogenesis appears related to neuroinflammation in a subset of patients Case: A middle-aged man presented with acute language distu…	1
261364	dtjvaobd		WHO	A case series of ischemic stroke with coronavirus disease 2019 in two Egyptian centers				unk	Background: Severe acute respiratory syndrome coronavirus 2 (SARS-CoV-2) is a novel virus that has been reported to have various neurological manifestations Cerebrovascular disorders have been encountered as a coronavirus disease 2019 (COVID-19) presentation in our center during the pandemic Case presentation: We are presenting 10 cases with cerebrovascular manifestations after having COVID-19 fe…	2020-01-01	El Nahas, N.; Roushdy, T.; Hamid, E.; Farag, S.; Shokri, H.; Fathy, M.; Abushady, E.; Hazzou, A.; Aref, H.	Egyptian Journal of Neurology, Psychiatry and Neurosurgery		#999767					229366602	Background: Severe acute respiratory syndrome coronavirus 2 (SARS-CoV-2) is a novel virus that has been reported to have various neurological manifestations Cerebrovascular disorders have been encountered as a coronavirus disease 2019 (COVID-19) presentation in our center during the pandemic Case presentation: We are presenting 10 cases with cerebrovascular manifestations after having COVID-19 fe…	1
261917	72owuozw		WHO	Seizures Related to Coronavirus Disease (COVID-19): Case Series and Literature Review				unk	Neurological manifestations are common in coronavirus disease 2019 (COVID-19) patients We present three cases of COVID-19 patients with seizures Two patients had a history of seizures but very well controlled They presented with seizure activity likely triggered by COVID-19 The third patient had no history of seizures and presented with new onset of seizure activity All these patients were routin…	2020-01-01	Ashraf, Muddasir; Sajed, Sulaiman	Cureus		#732675					221295289	Neurological manifestations are common in coronavirus disease 2019 (COVID-19) patients We present three cases of COVID-19 patients with seizures Two patients had a history of seizures but very well controlled They presented with seizure activity likely triggered by COVID-19 The third patient had no history of seizures and presented with new onset of seizure activity All these patients were routin…	1
262173	y8g19g4s		WHO	Central nervous system manifestations of COVID-19: A systematic review				unk	OBJECTIVE: In this systematic review, we will discuss the evidence on the occurrence of central nervous system (CNS) involvement and neurological manifestations in patients with COVID-19. METHODS: MEDLINE (accessed from PubMed) and Scopus from December 01, 2019 to March 26, 2020 were systematically searched for related published articles. In both electronic databases, the following search strateg…	2020-01-01	Asadi-Pooya, Ali A; Simani, Leila	J Neurol Sci		#47914					215730392	One study, specifically investigated the neurological manifestations of COVID-19 and could document CNS manifestations in 25% of the patients.	1
262486	kojx5712		WHO	Neurological Complications and Noninvasive Multimodal Neuromonitoring in Critically Ill Mechanically Ventilated COVID-19 Patients				unk	Purpose: The incidence and the clinical presentation of neurological manifestations of coronavirus disease-2019 (COVID-19) remain unclear No data regarding the use of neuromonitoring tools in this group of patients are available Methods: This is a retrospective study of prospectively collected data The primary aim was to assess the incidence and the type of neurological complications in criticall…	2020-01-01	Battaglini, D.; Santori, G.; Chandraptham, K.; Iannuzzi, F.; Bastianello, M.; Tarantino, F.; Ball, L.; Giacobbe, D. R.; Vena, A.; Bassetti, M.; Inglese, M.; Uccelli, A.; Rocco, P. R. M.; Patroniti, N.; Brunetti, I.; Pelosi, P.; Robba, C.	Front Neurol		#983702					227172278	Purpose: The incidence and the clinical presentation of neurological manifestations of coronavirus disease-2019 (COVID-19) remain unclear No data regarding the use of neuromonitoring tools in this group of patients are available Methods: This is a retrospective study of prospectively collected data The primary aim was to assess the incidence and the type of neurological complications in criticall…	1
264515	d25iozi0		WHO	Neurological manifestations and COVID-19: Experiences from a tertiary care center at the Frontline				unk	OBJECTIVE: To report neurological manifestations seen in patients hospitalized with Coronavirus disease 2019 (COVID-19) from a large academic medical center in Chicago, Illinois. METHODS: We retrospectively reviewed data records of 50 patients with COVID-19 who were evaluated by the neurology services from March 1, 2020 - April 30, 2020. Patients were categorized into 2 groups based on timing of …	2020-01-01	Pinna, Pranusha; Grewal, Parneet; Hall, Julianne P; Tavarez, Tachira; Dafer, Rima M; Garg, Rajeev; Osteraas, Nicholas D; Pellack, Danielle R; Asthana, Anjali; Fegan, Kelsey; Patel, Vikram; Conners, James J; John, Sayona; Silva, Ivan Da	J Neurol Sci		#505946					219300038	Patients were categorized into 2 groups based on timing of developing neurological manifestations: the "Neuro first" group had neurological manifestations upon initial assessment, and the "COVID first" group developed neurological symptoms greater than 24 h after hospitalization.	1
264757	mbtz51bn		WHO	Delirium and encephalopathy in severe COVID-19: a cohort analysis of ICU patients				unk	BACKGROUND: Neurotropism of SARS-CoV-2 and its neurological manifestations have now been confirmed. We aimed at describing delirium and neurological symptoms of COVID-19 in ICU patients. METHODS: We conducted a bicentric cohort study in two French ICUs of Strasbourg University Hospital. All the 150 patients referred for acute respiratory distress syndrome due to SARS-CoV-2 between March 3 and May…	2020-01-01	Helms, Julie; Kremer, Stéphane; Merdji, Hamid; Schenck, Malika; Severac, François; Clere-Jehl, Raphaël; Studer, Antoine; Radosavljevic, Mirjana; Kummerlen, Christine; Monnier, Alexandra; Boulay, Clotilde; Fafi-Kremer, Samira; Castelain, Vincent; Ohana, Mickaël; Anheim, Mathieu; Schneider, Francis; Meziani, Ferhat	Crit Care		#705534					221051075	Neurological examination, including CAM-ICU, and cerebrospinal fluid analysis, electroencephalography, and magnetic resonance imaging (MRI) were performed in some of the patients with delirium and/or abnormal neurological examination. Brain MRI performed in 28 patients demonstrated enhancement of subarachnoid spaces in 17/28 patients (60.7%), intraparenchymal, predominantly white matter abnormali…	1
265231	07krl81z		WHO	A case of possible atypical demyelinating event of the central nervous system following COVID-19				unk	After the novel coronavirus disease outbreak first began in Wuhan, China, in December 2019, the viral epidemic has quickly spread across the world, and it is now a major public health concern. Here we present a 21-year-old male with encephalomyelitis following intermittent vomiting and malaise for 4 days. He reported upper respiratory signs and symptoms 2 weeks before this presentation. Two cereb…	2020-01-01	Zoghi, Anahita; Ramezani, Mahtab; Roozbeh, Mehrdad; Darazam, Ilad Alavi; Sahraian, Mohammad Ali	Mult Scler Relat Disord		#613379					219981183	Spiral chest computed tomography (CT) scan confirmed to COVID-19 as did the high IgG level against coronavirus, but the oropharyngeal swabs were negative. Some COVID-19 patients, especially those suffering from a severe disease, are highly likely to have central nervous system (CNS) manifestations.	1
265359	sg0lbyvt		WHO	An Italian multicenter retrospective-prospective observational study on neurological manifestations of COVID-19 (NEUROCOVID)				unk	Neurological manifestations of COVID-19 have been described in both single case reports and retrospective scanty case series. They may be linked to the potential neurotropism of the SARS-COV-2 virus, as previously demonstrated for other coronaviruses. We report here the description of a multicenter retrospective-prospective observational study promoted by the Italian Society of Neurology (SIN), i…	2020-01-01	Ferrarese, Carlo; Silani, Vincenzo; Priori, Alberto; Galimberti, Stefania; Agostoni, Elio; Monaco, Salvatore; Padovani, Alessandro; Tedeschi, Gioacchino	Neurol Sci		#306190					218681919	We report here the description of a multicenter retrospective-prospective observational study promoted by the Italian Society of Neurology (SIN), involving the Italian Neurological Departments, who will consecutively recruit patients with neurological symptoms and/or signs, occurred at the onset or as a complication of COVID-19.	1
265747	li0ecyvt		WHO	Can the coronavirus infection penetrates the brain resulting in sudden anosmia followed by severe neurological disorders?				unk	Serious of unpredictable drawbacks of Coronavirus 2019 (COVID-19) infectious disease caused by SARS-COV-2 on the nervous system, have been widely noticed among the huge number of infected people. It was found that this type of newly revolving pandemic infection mainly infects the human respiratory tract causing mild to moderate symptoms, however, the hidden door side of COVID-19 is via penetratin…	2020-01-01	Anwar, Mai M; Badawi, Ayman M; Eltablawy, Nadia A	eNeurologicalSci		#927228					226300248	It was found that this type of newly revolving pandemic infection mainly infects the human respiratory tract causing mild to moderate symptoms, however, the hidden door side of COVID-19 is via penetrating the brain, revealing a huge threat especially to elderly people who are more susceptible to its severe side effects and even death to more extent.	1
267007	03xjecyp		WHO	Neurological and Psychological Effects of Coronavirus (COVID-19): An Overview of the Current Era Pandemic				unk	Coronavirus disease 2019 (COVID 19) is a catastrophic illness that has significantly altered the world's panoramic view of medicine As the number of cases around the globe rise, the COVID-19 research writing has been immediately enhanced by professionals internationally In this review, we focus on the neurological and psychological effects of COVID-19, which can determine both the severity of cor…	2020-01-01	Rahman, J.; Muralidharan, A.; Quazi, S. J.; Saleem, H.; Khan, S.	Cureus		#596303					219574559	Coronavirus disease 2019 (COVID 19) is a catastrophic illness that has significantly altered the world's panoramic view of medicine As the number of cases around the globe rise, the COVID-19 research writing has been immediately enhanced by professionals internationally In this review, we focus on the neurological and psychological effects of COVID-19, which can determine both the severity of cor…	1
267529	r9kr2g8s		WHO	Diaphragmatic myoclonus due to SARS-CoV-2 infection				unk	A wide range of neurological signs and symptoms have been associated with SARS-CoV-2 infection. In the present report, we described two Italian patients diagnosed with diaphragmatic myoclonus after COVID-19. In both cases, mild lymphocytosis at cerebrospinal fluid analysis and no structural brain changes were reported. The pathophysiological origin of the myoclonus in the two cases was different.…	2020-01-01	Borroni, Barbara; Gazzina, Stefano; Dono, Fedele; Mazzoleni, Valentina; Liberini, Paolo; Carrarini, Claudia; Russo, Mirella; Pontolillo, Michela; Vecchiet, Jacopo; Onofrj, M; Bonanni, Laura	Neurol Sci		#888211					224827065	With the present two cases, we confirm and extend the neurological manifestations of SARS-CoV-2 infection.	1
267877	dz89mqp9		WHO	Neurological symptoms as a clinical manifestation of COVID-19: implications for internists				unk	Many experimental and clinical studies have proven that the new severe acute respiratory syndrome coronavirus 2 (SARS-CoV-2) has tropism to the nervous system. The infection of the nervous system by SARS-CoV-2 can occur via the nasal route through trans-synaptic pathways. Coronaviruses can infect neurons and glial cells through angiotensin-converting enzyme 2 (ACE2) receptors or by endocytosis. T…	2020-01-01	Adamczyk-Sowa, Monika; Niedziela, Natalia; Kubicka-Baczyk, Katarzyna; Wierzbicki, Krzysztof; Jaroszewicz, Jerzy; Sowa, Pawel	Pol. Arch. Med. Wew. (Online)		#1058685					221220759	Apart from typical symptoms of COVID-19 related to the involvement of the respiratory system, neurological manifestations such as headache, dizziness, myalgia, anosmia, ageusia, encephalopathy, encephalitis, stroke, epileptic seizures, rhabdomyolysis and the Guillain-Barre syndrome (GBS) are associated with SARS-CoV-2 infection.	1
267878	dz89mqp9		WHO	Neurological symptoms as a clinical manifestation of COVID-19: implications for internists				unk	Many experimental and clinical studies have proven that the new severe acute respiratory syndrome coronavirus 2 (SARS-CoV-2) has tropism to the nervous system. The infection of the nervous system by SARS-CoV-2 can occur via the nasal route through trans-synaptic pathways. Coronaviruses can infect neurons and glial cells through angiotensin-converting enzyme 2 (ACE2) receptors or by endocytosis. T…	2020-01-01	Adamczyk-Sowa, Monika; Niedziela, Natalia; Kubicka-Baczyk, Katarzyna; Wierzbicki, Krzysztof; Jaroszewicz, Jerzy; Sowa, Pawel	Pol. Arch. Med. Wew. (Online)		#727552					221220759	Apart from typical symptoms of COVID-19 related to the involvement of the respiratory system, neurological manifestations such as headache, dizziness, myalgia, anosmia, ageusia, encephalopathy, encephalitis, stroke, epileptic seizures, rhabdomyolysis and the Guillain-Barre syndrome (GBS) are associated with SARS-CoV-2 infection.	1
268698	a4vakolb		WHO	Clinical and Neuroimaging Correlation in Patients with COVID-19				unk	BACKGROUND AND PURPOSE: Coronavirus disease 2019 (COVID-19) is increasingly being recognized for its multiorgan involvement, including various neurological manifestations. We examined the frequency of acute intracranial abnormalities seen on CT and/or MR imaging in patients with COVID-19 and investigated possible associations between these findings and clinical parameters, including length of hos…	2020-01-01	Yoon, B C; Buch, K; Lang, M; Applewhite, B P; Li, M D; Mehan, W A; Leslie-Mazwi, T M; Rincon, S P	AJNR Am J Neuroradiol		#760830					221619811	We examined the frequency of acute intracranial abnormalities seen on CT and/or MR imaging in patients with COVID-19 and investigated possible associations between these findings and clinical parameters, including length of hospital stay, requirement for intubation, and development of acute kidney injury.	1
270478	6zep8n2o		WHO	Beyond Fever, Cough and Dyspnea: The Neurology of COVID-19				unk	The pandemic due to Severe acute respiratory syndrome coronavirus 2 (SARS-CoV- 2) has rapidly engulfed the entire world, and continues to evolve at an aggressive pace Although the characteristic concern in patients with COVID-19 is acute respiratory distress, there is meteoric accrual of data on neurological involvement Neurological manifestations in COVID-19 have staggering diversity, ranging fr…	2020-01-01	Garg, Divyani; Srivastava, Achal K.; Dhamija, Rajinder K.	The Journal of the Association of Physicians of India		#716023					225277024	The pandemic due to Severe acute respiratory syndrome coronavirus 2 (SARS-CoV- 2) has rapidly engulfed the entire world, and continues to evolve at an aggressive pace Although the characteristic concern in patients with COVID-19 is acute respiratory distress, there is meteoric accrual of data on neurological involvement Neurological manifestations in COVID-19 have staggering diversity, ranging fr…	1
271548	but9hsxd		WHO	Neurocovid-19: A clinical neuroscience-based approach to reduce SARS-CoV-2 related mental health sequelae				unk	Coronavirus Disease 2019 (COVID-19), caused by SARS-CoV-2, is a disaster due to not only its psychosocial impact but it also to its direct effects on the brain. The latest evidence suggests it has neuroinvasive mechanisms, in addition to neurological manifestations, and as seen in past pandemics, long-term sequelae are expected. Specific and well-structured interventions are necessary, and that's…	2020-01-01	Pallanti, Stefano; Grassi, Eleonora; Makris, Nikos; Gasic, Gregory P; Hollander, Eric	J Psychiatr Res		#713999					221131985	Coronavirus Disease 2019 (COVID-19), caused by SARS-CoV-2, is a disaster due to not only its psychosocial impact but it also to its direct effects on the brain.	1
271860	9fj46sdj		WHO	Cerebrospinal fluid features in COVID-19 patients with neurologic manifestations: correlation with brain MRI findings in 58 patients				unk	BACKGROUND: Neurological manifestations are common in patients with COVID-19, but little is known about pathophysiological mechanisms. In this single-center study, we describe neurological manifestations of 58 patients, regarding cerebrospinal fluid (CSF) analysis and neuroimaging findings. METHODS: 58 COVID-19 patients with neurologic manifestations and SARS-CoV-2 RT-PCR screening on CSF analysi…	2020-01-01	Lersy, François; Benotmane, Ilies; Helms, Julie; Collange, Olivier; Schenck, Maleka; Brisset, Jean-Christophe; Chammas, Agathe; Willaume, Thibault; Lefebvre, Nicolas; Solis, Morgane; Hansmann, Yves; Fabacher, Thibaut; Caillard, Sophie; Mertes, Paul Michel; Pottecher, Julien; Schneider, Francis; Meziani, Ferhat; Fafi-Kremer, Samira; Kremer, Stéphane	J. infect. dis		#1101851					227236829	METHODS: 58 COVID-19 patients with neurologic manifestations and SARS-CoV-2 RT-PCR screening on CSF analysis were included. CONCLUSIONS: Brain MRI abnormalities, especially leptomeningeal enhancement, and increased inflammatory markers in CSF are frequent in patients with neurological manifestations related to COVID-19, whereas SARS-CoV 2 detection in CSF remained scanty.	1
271861	9fj46sdj		WHO	Cerebrospinal fluid features in COVID-19 patients with neurologic manifestations: correlation with brain MRI findings in 58 patients				unk	BACKGROUND: Neurological manifestations are common in patients with COVID-19, but little is known about pathophysiological mechanisms. In this single-center study, we describe neurological manifestations of 58 patients, regarding cerebrospinal fluid (CSF) analysis and neuroimaging findings. METHODS: 58 COVID-19 patients with neurologic manifestations and SARS-CoV-2 RT-PCR screening on CSF analysi…	2020-01-01	Lersy, François; Benotmane, Ilies; Helms, Julie; Collange, Olivier; Schenck, Maleka; Brisset, Jean-Christophe; Chammas, Agathe; Willaume, Thibault; Lefebvre, Nicolas; Solis, Morgane; Hansmann, Yves; Fabacher, Thibaut; Caillard, Sophie; Mertes, Paul Michel; Pottecher, Julien; Schneider, Francis; Meziani, Ferhat; Fafi-Kremer, Samira; Kremer, Stéphane			#949476					227236829	METHODS: 58 COVID-19 patients with neurologic manifestations and SARS-CoV-2 RT-PCR screening on CSF analysis were included. CONCLUSIONS: Brain MRI abnormalities, especially leptomeningeal enhancement, and increased inflammatory markers in CSF are frequent in patients with neurological manifestations related to COVID-19, whereas SARS-CoV 2 detection in CSF remained scanty.	1
273037	r44amfed		WHO	Neurological manifestations of COVID-19: a systematic review				unk	INTRODUCTION: Severe acute respiratory syndrome coronavirus 2 (SARS-CoV-2) is responsible for the global spread of coronavirus disease (COVID-19). Our understanding of the impact this virus has on the nervous system is limited. Our review aims to inform and improve decision-making among the physicians treating COVID-19 by presenting a systematic analysis of the neurological manifestations experie…	2020-01-01	Nepal, Gaurav; Rehrig, Jessica Holly; Shrestha, Gentle Sunder; Shing, Yow Ka; Yadav, Jayant Kumar; Ojha, Rajeev; Pokhrel, Gaurab; Tu, Zhi Lan; Huang, Dong Ya	Crit Care		#641104					220490233	METHODS: Any study, released prior to May 20, 2020, that reported neurological manifestations in patients infected by SARS-CoV-2 was systematically reviewed using the PRISMA (Preferred Reporting Items for Systemic review and Meta-Analysis) statement.	1
273295	c9eye986		WHO	The neurological manifestations of COVID-19: a review article				unk	RESULTS: Various neurological manifestations have been reported in the literature associated with COVID-19, which in the current study are classified into Central Nervous System (CNS) related manifestations including headache, dizziness, impaired consciousness, acute cerebrovascular disease, epilepsy, and Peripheral Nervous System (PNS) related manifestations such as hyposmia/anosmia, hypogeusia/…	2020-01-01	Niazkar, Hamid Reza; Zibaee, Behdad; Nasimi, Ali; Bahri, Narjes	Neurol Sci		#457225					219157033	RESULTS: Various neurological manifestations have been reported in the literature associated with COVID-19, which in the current study are classified into Central Nervous System (CNS) related manifestations including headache, dizziness, impaired consciousness, acute cerebrovascular disease, epilepsy, and Peripheral Nervous System (PNS) related manifestations such as hyposmia/anosmia, hypogeusia/…	1
273389	35ffzb31		WHO	The nervous system-A new territory being explored of SARS-CoV-2				unk	In December 2019, COVID-19 outbroke in Wuhan, then sweeping the mainland of China and the whole world rapidly. On March 4, Beijing Ditan Hospital confirmed the existence of SARS-CoV-2 in the cerebrospinal fluid by gene sequencing, indicating the neurotropic involvement of SARS-CoV-2. Meanwhile, neurological manifestations in the central nervous system, peripheral nervous system and skeletal muscu…	2020-01-01	Zhang, Meng; Zhou, Lingyan; Wang, Jing; Wang, Kun; Wang, Yuan; Pan, Xudong; Ma, Aijun	J Clin Neurosci		#894058					225098561	Meanwhile, neurological manifestations in the central nervous system, peripheral nervous system and skeletal muscular were also observed, indicating the potential neuroinvasion of SARS-CoV-2.	1
273390	35ffzb31		WHO	The nervous system-A new territory being explored of SARS-CoV-2				unk	In December 2019, COVID-19 outbroke in Wuhan, then sweeping the mainland of China and the whole world rapidly. On March 4, Beijing Ditan Hospital confirmed the existence of SARS-CoV-2 in the cerebrospinal fluid by gene sequencing, indicating the neurotropic involvement of SARS-CoV-2. Meanwhile, neurological manifestations in the central nervous system, peripheral nervous system and skeletal muscu…	2020-01-01	Zhang, Meng; Zhou, Lingyan; Wang, Jing; Wang, Kun; Wang, Yuan; Pan, Xudong; Ma, Aijun	J Clin Neurosci		#1023665					225098561	Meanwhile, neurological manifestations in the central nervous system, peripheral nervous system and skeletal muscular were also observed, indicating the potential neuroinvasion of SARS-CoV-2.	1
273585	ecr85huy		WHO	Neurological and Neuropsychiatric Impacts of COVID-19 Pandemic				unk	BACKGROUND: Albeit primarily a disease of respiratory tract, the 2019 coronavirus infectious disease (COVID-19) has been found to have causal association with a plethora of neurological, neuropsychiatric and psychological effects. This review aims to analyze them with a discussion of evolving therapeutic recommendations. METHODS: PubMed and Google Scholar were searched from 1 January 2020 to 30 M…	2020-01-01	Roy, Devlina; Ghosh, Ritwik; Dubey, Souvik; Dubey, Mahua Jana; Benito-León, Julián; Kanti Ray, Biman	Can J Neurol Sci		#697107					220976852	METHODS: PubMed and Google Scholar were searched from 1 January 2020 to 30 May 2020 with the following key terms: "COVID-19", "SARS-CoV-2", "pandemic", "neuro-COVID", "stroke-COVID", "epilepsy-COVID", "COVID-encephalopathy", "SARS-CoV-2-encephalitis", "SARS-CoV-2-rhabdomyolysis", "COVID-demyelinating disease", "neurological manifestations", "psychosocial manifestations", "treatment recommendation…	1
273747	i1jlbyih		WHO	Neurological manifestations associated with SARS-CoV-2 - A review				unk	A new virus belonging to the Coronavirus (COV) family burst into the Wuhan region of China causing severe acute respiratory syndrome of high lethality COV not only is pathogenic that mainly affects the human respiratory system but also has neuroinvasive capabilities The transmission mechanism is person-to-person;also air propagation and other mechanisms have been described The main entrance mecha…	2020-01-01	Aguilar-Andino, David A.	Revista Mexicana De Neurociencia		#732603					225406106	A new virus belonging to the Coronavirus (COV) family burst into the Wuhan region of China causing severe acute respiratory syndrome of high lethality COV not only is pathogenic that mainly affects the human respiratory system but also has neuroinvasive capabilities The transmission mechanism is person-to-person;also air propagation and other mechanisms have been described The main entrance mecha…	1
[truncated: 2,183 more rows]

## Sheet: Test
	cord_uid	sha	source_x	title	doi	pmcid	pubmed_id	license	abstract	publish_time	authors	journal	mag_id	who_covidence_id	arxiv_id	pdf_json_files	pmc_json_files	url	s2_id	Summary	label
[truncated: 819 more rows]
